# Supplementary material for: Forecasting extremely high ischemic stroke incidence using meteorological time serie
Source: PLoS One. 2024 Sep 11;19(9):e0310018. doi: 10.1371/journal.pone.0310018 (PMC11389912; doi:10.1371/journal.pone.0310018)
Supplement: S1 File — The zip file contains RNotebook source code, data, and html report with detailed results of data analyses, for each district in a separate subdirectory. READ .ME file contains instructions for reproducing the results. (ZIP) [file pone.0310018.s001.zip]

Archive with 32 entries (27 files):
- _R_share/
- _R_share/_BA/
- _R_share/_BA/data.csv
- _R_share/_BA/prdcr.rds
- _R_share/_BA/prdglm.rds
- _R_share/_BA/prdrf.rds
- _R_share/_BA/truth.rds
- _R_share/_BA/report_BA.html
- _R_share/_BA/report_BA.R
- _R_share/_BB/
- _R_share/_BB/data.csv
- _R_share/_BB/prdcr.rds
- _R_share/_BB/prdglm.rds
- _R_share/_BB/prdrf.rds
- _R_share/_BB/truth.rds
- _R_share/_BB/report_BB.html
- _R_share/_BB/report_BB.R
- _R_share/_KE/
- _R_share/_KE/prdcr.rds
- _R_share/_KE/prdglm.rds
- _R_share/_KE/prdrf.rds
- _R_share/_KE/truth.rds
- _R_share/_KE/report_KE.html
- _R_share/_KE/report_KE.R
- _R_share/_MT/
- _R_share/_MT/prdcr.rds
- _R_share/_MT/prdglm.rds
- _R_share/_MT/prdrf.rds
- _R_share/_MT/truth.rds
- _R_share/_MT/report_MT.html
- _R_share/_MT/report_MT.R
- _R_share/READ.ME
