# Supplementary material for: Forecasting extremely high ischemic stroke incidence using meteorological time serie
Source: PLoS One. 2024 Sep 11;19(9):e0310018. doi: 10.1371/journal.pone.0310018 (PMC11389912; doi:10.1371/journal.pone.0310018)
Supplement: S1 File — The zip file contains RNotebook source code, data, and html report with detailed results of data analyses, for each district in a separate subdirectory. READ .ME file contains instructions for reproducing the results. (ZIP) [file pone.0310018.s001.zip › _R_share/_BA/data.csv]

Datum	Okres	ind_kli	Pocet	rok	mes	den	t_max_1	t_min_1	t_ampl	t_den_pr	tlak_vod_par_pr	vlh_rel_pr	vie_rych_pr	zra_uhrn_1	tyzden	WCI	THI	ETV
2015-01-08	Bratislava	11816	6	2015	1	8	-2.5	-5.5	3	-3.42499995231628	4.35518550872803	92.6666641235352	3.33333325386047	0.800000011920929	2	-7.92153711179711	-2.70202470351855	-17.403278281397
2015-01-09	Bratislava	11816	1	2015	1	9	11	-2.5	13.5	7.30000019073486	6.62165880203247	68	6	9.19999980926514	2	3.82169699976093	8.56720015716553	-4.63679398549198
2015-01-10	Bratislava	11816	2	2015	1	10	17.1000003814697	6	11.1000003814697	13.5749998092651	9.77694702148438	68.6666641235352	8.33333301544189	4	2	11.2562441857082	13.7344081884066	2.29201900949885
2015-01-11	Bratislava	11816	1	2015	1	11	16.1000003814697	4.19999980926514	11.8999996185303	5.47499990463257	4.79959154129028	50.6666679382324	6.66666650772095	0	2	1.250557285645	7.92378320072492	-6.31599872168268
2015-01-12	Bratislava	11816	3	2015	1	12	8.5	3.40000009536743	5.09999990463257	5.19999980926514	5.42176103591919	59.6666679382324	6.33333349227905	0	2	1.02494325365703	7.2630497865359	-7.01910624022152
2015-01-13	Bratislava	11816	1	2015	1	13	5.5	-3.09999990463257	8.60000038146973	1.70000004768372	5.24399900436401	76.6666641235352	3.33333325386047	0	2	-1.7162632337741	3.34266688726743	-9.29091712299185
2015-01-14	Bratislava	11816	2	2015	1	14	5.5	-0.100000001490116	5.59999990463257	2.82500004768372	6.31057500839233	85.6666641235352	2	2	2	0.841651475442633	3.74537937389215	-5.67080385873446
2015-01-15	Bratislava	11816	4	2015	1	15	6.80000019073486	-0.5	7.30000019073486	3.47499990463257	5.59952402114868	72.3333358764648	4.33333349227905	0	3	-0.203916596180651	5.15263726493517	-8.19538420872257
2015-01-16	Bratislava	11816	2	2015	1	16	10.1000003814697	0.899999976158142	9.19999980926514	4.125	7.28826904296875	86.6666641235352	3.66666674613953	0	3	0.997530239483528	4.88583347845078	-7.49565847845035
2015-01-17	Bratislava	11816	3	2015	1	17	8.5	3.29999995231628	5.19999980926514	5.40000009536743	7.33270978927612	82	4	0	3	2.35754057868731	6.30090008592606	-5.98277357770864
2015-01-18	Bratislava	11816	3	2015	1	18	8	2.20000004768372	5.80000019073486	3.52500009536743	6.48833703994751	81	2.33333325386047	0	3	1.31571119300482	4.67188758540154	-5.36938705541985
2015-01-19	Bratislava	11816	4	2015	1	19	6.5	-0.200000002980232	6.69999980926514	3.09999990463257	6.08837127685547	80.6666641235352	1.33333337306976	0	3	2.03448632151078	4.31220007422765	-2.91517108652456
2015-01-20	Bratislava	11816	4	2015	1	20	5.30000019073486	0.699999988079071	4.59999990463257	3.32500004768372	7.11050653457642	93.3333358764648	3	0	3	0.501037013816088	3.73474988962809	-7.88658606060359
2015-01-21	Bratislava	11816	5	2015	1	21	5.69999980926514	2.40000009536743	3.29999995231628	4.34999990463257	7.15494728088379	86	1.33333337306976	0	3	3.44751949299812	5.13154991197586	-1.79058317464341
2015-01-22	Bratislava	11816	1	2015	1	22	7.30000019073486	4.69999980926514	2.59999990463257	5.97499990463257	8.75481128692627	94	2.33333325386047	0.200000002980232	4	4.20204962066732	6.25632490777969	-3.10970831527506
2015-01-23	Bratislava	11816	2	2015	1	23	6.80000019073486	4.19999980926514	2.59999990463257	5.125	7.73267602920532	85.6666641235352	4.33333349227905	0	4	1.83556418256102	5.86406263113022	-7.01439213887103
2015-01-24	Bratislava	11816	3	2015	1	24	4.30000019073486	0.300000011920929	4	0.699999988079071	5.33287954330444	82	7	3	4	-5.00534673301287	2.06619998925924	-15.3681506171688
2015-01-25	Bratislava	11816	5	2015	1	25	1.89999997615814	0.100000001490116	1.79999995231628	1.27499997615814	5.3328800201416	80.6666641235352	5.66666650772095	0.400000005960464	4	-3.66187203523563	2.68125849700769	-13.2502695225448
2015-01-26	Bratislava	11816	1	2015	1	26	3.40000009536743	-2.90000009536743	6.30000019073486	-0.75	4.39962577819824	73.6666641235352	2.33333325386047	0	4	-3.72065534337499	1.45870854663849	-9.89661050957533
2015-01-27	Bratislava	11816	2	2015	1	27	-0.300000011920929	-4.80000019073486	4.5	-1.97500002384186	4.93291425704956	93.3333358764648	1.33333337306976	2.5	4	-3.70242827387339	-1.37091692007383	-9.62269559762631
2015-01-28	Bratislava	11816	0	2015	1	28	5.30000019073486	-1.79999995231628	7.09999990463257	0.949999988079071	5.19955778121948	77	3	1.20000004768372	4	-2.35118233056735	2.66407498958707	-9.62955978797816
2015-01-29	Bratislava	11816	1	2015	1	29	1.60000002384186	-0.5	2.09999990463257	-0.25	5.68840551376343	95.6666641235352	2.33333325386047	0.899999976158142	5	-3.13160663881035	0.10154187297821	-11.1744941760184
2015-01-30	Bratislava	11816	2	2015	1	30	2.29999995231628	-1	3.29999995231628	1.29999995231628	5.77728652954102	87.3333358764648	5.66666650772095	23.8999996185303	5	-3.63029704093288	2.2195997710069	-13.8575120689065
2015-01-31	Bratislava	11816	1	2015	1	31	6.30000019073486	-4.5	10.8000001907349	-1.52499997615814	4.57738876342773	80.6666641235352	2	0	5	-4.22408599846726	0.178991912118593	-10.4698285124974
2015-02-01	Bratislava	11816	3	2015	2	1	4.19999980926514	-7.5	11.6999998092651	-1.39999997615814	4.7107105255127	85	1.66666662693024	0.100000001490116	5	-3.60888392255465	-0.0882499781250952	-9.58520625966752
2015-02-02	Bratislava	11816	1	2015	2	2	4.59999990463257	-1.70000004768372	6.30000019073486	1.42499995231628	4.93291425704956	72.6666641235352	5	0.200000002980232	5	-3.12575386461469	3.39060847570101	-11.6121272118514
2015-02-03	Bratislava	11816	2	2015	2	3	3.70000004768372	-5.5	9.19999980926514	0.25	4.97735452651978	79.3333358764648	2.33333325386047	0.300000011920929	5	-2.54255793424571	1.86974980068207	-9.18060024557334
2015-02-04	Bratislava	11816	2	2015	2	4	2.90000009536743	-1	3.90000009536743	0.25	5.59952402114868	86.6666641235352	2.33333325386047	0	5	-2.54255793424571	1.29500019931793	-9.77846319686632
2015-02-05	Bratislava	11816	2	2015	2	5	1.5	-9.80000019073486	11.3000001907349	-4.125	3.64413452148438	80.3333358764648	2.66666674613953	0	6	-8.09105077155215	-2.11039609384537	-15.4121180997396
2015-02-06	Bratislava	11816	3	2015	2	6	3.29999995231628	-5	8.30000019073486	-1.07500004768372	3.51081275939941	61.6666679382324	3.33333325386047	0	6	-5.07619213197798	2.20872902011077	-11.3547623235551
2015-02-07	Bratislava	11816	2	2015	2	7	0.899999976158142	-5.40000009536743	6.30000019073486	-1.70000004768372	3.64413452148438	69	4	0	6	-6.36288294015059	1.06209996044636	-13.8870011267631
2015-02-08	Bratislava	11816	0	2015	2	8	2.40000009536743	-2	4.40000009536743	-0.600000023841858	3.46637225151062	58.3333320617676	10	0	6	-7.81698843216529	2.8604167538921	-16.4776513164492
2015-02-09	Bratislava	11816	4	2015	2	9	0.699999988079071	-2.20000004768372	2.90000009536743	-0.0500000007450581	4.97735452651978	83	6	13	6	-5.50467882313864	1.3104249993246	-15.6172222346825
2015-02-10	Bratislava	11816	2	2015	2	10	5.40000009536743	0.400000005960464	5	4.30000019073486	6.17725229263306	75.3333358764648	7	0.5	6	-0.379128354478474	5.68380002218882	-9.82340661173755
2015-02-11	Bratislava	11816	3	2015	2	11	4.69999980926514	0	4.69999980926514	1.95000004768372	5.91060829162598	82	3	0	6	-1.15024782833253	3.19245004296303	-8.78937959909132
2015-02-12	Bratislava	11816	2	2015	2	12	5.40000009536743	-1.70000004768372	7.09999990463257	1.27499997615814	5.91060876846313	87.3333358764648	2.66666674613953	0	7	-1.66441859910703	2.19634145950476	-9.36230923661545
2015-02-13	Bratislava	11816	0	2015	2	13	5.09999990463257	-3.40000009536743	8.5	0.300000011920929	4.93291425704956	78.6666641235352	3.66666674613953	0	7	-3.66835927645913	1.96613354247411	-11.7767472726118
2015-02-14	Bratislava	11816	1	2015	2	14	6.90000009536743	-1.39999997615814	8.30000019073486	3.22499990463257	5.82172727584839	77.6666641235352	5	0	7	-0.875246331826393	4.60994590738615	-9.69776225249492
2015-02-15	Bratislava	11816	2	2015	2	15	8.89999961853027	1.5	7.40000009536743	3.09999990463257	5.64396476745605	71.3333358764648	3.66666674613953	0	7	-0.252806286979293	4.89739976021449	-7.6898804577947
2015-02-16	Bratislava	11816	2	2015	2	16	10	-1.79999995231628	11.8000001907349	2.65000009536743	5.37732076644897	73.6666641235352	2	0	7	0.637857495782358	4.36627524730364	-5.09726587398998
2015-02-17	Bratislava	11816	5	2015	2	17	4	-2.20000004768372	6.19999980926514	-0.824999988079071	4.84403276443481	81.6666641235352	3	0	7	-4.48284091634488	0.720271058406432	-12.2309588345652
2015-02-18	Bratislava	11816	3	2015	2	18	5.40000009536743	-4	9.39999961853027	0.925000011920929	4.7107105255127	73.3333358764648	1.66666662693024	0	7	-0.937633356753462	2.91599982029597	-6.04081916830055
2015-02-19	Bratislava	11816	3	2015	2	19	4.59999990463257	-1.60000002384186	6.19999980926514	0.275000005960464	5.11067628860474	79.6666641235352	1.66666662693024	0	8	-1.68443460088044	1.8658293709288	-7.2266366003628
2015-02-20	Bratislava	11816	4	2015	2	20	6.80000019073486	-4.80000019073486	11.6000003814697	0.774999976158142	5.3328800201416	82	2	0	8	-1.54565016293147	2.13377497851849	-7.85993504753213
2015-02-21	Bratislava	11816	0	2015	2	21	12.5	-1	13.5	6.17500019073486	5.55508279800415	61.3333320617676	4.66666650772095	0	8	2.96844162793422	7.94545020839373	-4.50452509774862
2015-02-22	Bratislava	11816	5	2015	2	22	8.30000019073486	-0.5	8.80000019073486	4.27500009536743	5.99949026107788	74.3333358764648	3.66666674613953	1.5	8	1.18050641583557	5.71842910555204	-6.4477388957947
2015-02-23	Bratislava	11816	4	2015	2	23	7	3.90000009536743	3.09999990463257	5.44999980926514	8.31040477752686	93.3333358764648	2.33333325386047	3.59999990463257	8	3.58354836852233	5.78183302300771	-3.73917799275091
2015-02-24	Bratislava	11816	2	2015	2	24	7.5	3.90000009536743	3.59999990463257	6.07499980926514	8.44372653961182	91	2.33333325386047	10.5	8	4.31985924922813	6.49203731870651	-2.82055407118556
2015-02-25	Bratislava	11816	2	2015	2	25	6.5	4.09999990463257	2.40000009536743	5.22499990463257	6.88830327987671	77.6666641235352	7.33333349227905	0.100000001490116	8	0.693270684414975	6.36427921274503	-8.9734720081765
2015-02-26	Bratislava	11816	2	2015	2	26	6.59999990463257	4.30000019073486	2.29999995231628	5.17500019073486	6.66609954833984	75.6666641235352	5.33333349227905	0	9	1.40939113794154	6.42299612897237	-7.32742870980741
2015-02-27	Bratislava	11816	3	2015	2	27	9.69999980926514	1.5	8.19999980926514	5.125	6.79942178726196	79.3333358764648	2.66666674613953	0	9	2.91753216503719	6.19062486886978	-4.03987553406441
2015-02-28	Bratislava	11816	3	2015	2	28	10	3	7	6.27500009536743	6.57721853256226	67.3333358764648	6.33333349227905	0	9	2.39505195833143	7.75275829652151	-6.16153082964582
2015-03-01	Bratislava	11816	3	2015	3	1	10.6999998092651	-2.70000004768372	13.3999996185303	5.19999980926514	6.88830327987671	81.3333358764648	2	1.5	9	3.60742738965616	6.15479969876607	-2.58074882772204
2015-03-02	Bratislava	11816	0	2015	3	2	11.1999998092651	4.69999980926514	6.5	5.90000009536743	7.51047277450562	79.6666641235352	5	1.79999995231628	9	2.46925824536103	6.86176687165896	-6.32046156088179
2015-03-03	Bratislava	11816	3	2015	3	3	10.1999998092651	3.20000004768372	7	5.07499980926514	4.35518503189087	50.3333320617676	6	0	9	0.998405949002014	7.64959576061567	-6.30658131015855
2015-03-04	Bratislava	11816	2	2015	3	4	9.10000038146973	-1.29999995231628	10.3999996185303	4.44999980926514	5.02179527282715	62.6666679382324	1	0	9	4.11531779295279	6.51359977814356	0.698691826181108
2015-03-05	Bratislava	11816	2	2015	3	5	8.60000038146973	1	7.59999990463257	4.15000009536743	4.7107105255127	56.6666679382324	4	0	10	0.822254778839001	6.61675000025431	-5.88139287985313
2015-03-06	Bratislava	11816	3	2015	3	6	8.89999961853027	1.10000002384186	7.80000019073486	4.09999990463257	4.22186326980591	52.6666679382324	4	0	10	0.76084311257905	6.80746652339299	-5.68298754500364
2015-03-07	Bratislava	11816	2	2015	3	7	11.6999998092651	-2.59999990463257	14.3000001907349	4	4.97735452651978	63.3333320617676	1	0	10	3.61692858742279	6.11750007343292	0.222608121138025
2015-03-08	Bratislava	11816	0	2015	3	8	11.1000003814697	-2.5	13.6000003814697	3.65000009536743	4.62182950973511	62.6666679382324	2	0	10	1.80239483972377	5.8778666665713	-3.32051947649268
2015-03-09	Bratislava	11816	1	2015	3	9	11.6999998092651	-2.20000004768372	13.8999996185303	4.67500019073486	4.93291425704956	62	3	0	10	2.12229866699342	6.72842515087128	-4.16703511291155
2015-03-10	Bratislava	11816	0	2015	3	10	14	-1	15	6.80000019073486	5.91060876846313	62	1.33333337306976	0	10	6.21706483253092	8.40930015087128	1.89923262451806
2015-03-11	Bratislava	11816	4	2015	3	11	10.1000003814697	3.59999990463257	6.5	4.94999980926514	6.13281202316284	69.6666641235352	5	0.699999988079071	10	1.28148999166021	6.54325830799739	-6.88023953747901
2015-03-12	Bratislava	11816	1	2015	3	12	8.39999961853027	3	5.40000009536743	5.09999990463257	5.11067628860474	58	6.33333349227905	0	11	0.897491436597089	7.27139992666245	-7.03030115969331
2015-03-13	Bratislava	11816	4	2015	3	13	8.19999980926514	4.09999990463257	4.09999990463257	4.97499990463257	6.17725229263306	69.3333358764648	4.33333349227905	0	11	1.6501567318765	6.58154978748957	-6.10923493899294
2015-03-14	Bratislava	11816	0	2015	3	14	6.30000019073486	3.29999995231628	3	4.09999990463257	6.62165975570679	80.3333358764648	2.66666674613953	0.5	11	1.69766205045726	5.22493310281435	-5.35174120853101
2015-03-15	Bratislava	11816	3	2015	3	15	10	2.70000004768372	7.30000019073486	6.69999980926514	7.86599779129028	81.6666641235352	3.66666674613953	0.100000001490116	11	4.13861903714347	7.48649993759791	-3.83749786072226
2015-03-16	Bratislava	11816	4	2015	3	16	14.3000001907349	3.29999995231628	11	7.92500019073486	7.42159128189087	71.3333358764648	4	0	11	5.4588180115139	8.96165840202968	-2.1705668075198
2015-03-17	Bratislava	11816	1	2015	3	17	15	1.60000002384186	13.3999996185303	7.32499980926514	6.57721853256226	66.6666641235352	1.66666662693024	0	11	6.41548628515588	8.64041661125819	1.3343575826656
2015-03-18	Bratislava	11816	4	2015	3	18	12.8999996185303	1.70000004768372	11.1999998092651	6.44999980926514	4.79959154129028	48.3333320617676	2.33333325386047	0	11	4.76164577765161	8.73754158643087	-0.35943213509082
2015-03-19	Bratislava	11816	4	2015	3	19	12.6999998092651	-0.5	13.1999998092651	6.42500019073486	4.7107105255127	51	2.33333325386047	0	12	4.73219379183187	8.60121263933182	-0.498490132607483
2015-03-20	Bratislava	11816	0	2015	3	20	11.1000003814697	-0.200000002980232	11.3000001907349	4.375	5.37732076644897	65	2.66666674613953	0	12	2.02494435936778	6.3240625	-4.09284078475338
2015-03-21	Bratislava	11816	2	2015	3	21	15	-1.29999995231628	16.2999992370605	7.84999990463257	6.22169351577759	60.6666679382324	2	0	12	6.69345146215985	9.28861654542287	1.32389660601885
2015-03-22	Bratislava	11816	0	2015	3	22	11.3999996185303	3.09999990463257	8.30000019073486	6.42500019073486	5.99949026107788	58	4	0	12	3.61647505169593	8.29032514667511	-3.30397250052429
2015-03-23	Bratislava	11816	2	2015	3	23	11.1999998092651	-0.899999976158142	12.1000003814697	5	5.59952402114868	66.6666641235352	1.66666662693024	0	12	3.74423592479849	6.74166679954529	-1.17977422477643
2015-03-24	Bratislava	11816	1	2015	3	24	16.2000007629395	-0.300000011920929	16.5	8.35000038146973	6.79942178726196	63.3333320617676	3.33333325386047	0	12	6.33545839746233	9.59025034755071	-0.471614742792308
2015-03-25	Bratislava	11816	1	2015	3	25	16.2999992370605	3.29999995231628	13	11.8000001907349	8.75481128692627	66	6	2.59999990463257	12	9.53172286502525	12.3049001550674	1.21681235915132
2015-03-26	Bratislava	11816	1	2015	3	26	17.6000003814697	8.80000019073486	8.80000019073486	11.8999996185303	11.0212860107422	79	3	0.699999988079071	13	10.7990492412851	12.20029966259	3.73564510183208
2015-03-27	Bratislava	11816	2	2015	3	27	13.8999996185303	7.5	6.40000009536743	8.72500038146973	7.82155752182007	70.6666641235352	7.66666650772095	0	13	5.11311189821572	9.65670040070215	-3.97045929118884
2015-03-28	Bratislava	11816	2	2015	3	28	11.1999998092651	6.09999990463257	5.09999990463257	7.97499990463257	5.95504903793335	55	7.66666650772095	0	13	4.14201903133811	9.58993742823601	-4.08640240747459
2015-03-29	Bratislava	11816	4	2015	3	29	14.3999996185303	2.79999995231628	11.6000003814697	8.85000038146973	8.84369277954102	78	2.66666674613953	8.10000038146973	13	7.3507187205222	9.53365033531189	0.548395082480303
2015-03-30	Bratislava	11816	3	2015	3	30	12.8000001907349	5.90000009536743	6.90000009536743	8.125	7.37715101242065	64.3333358764648	8	1.70000004768372	13	4.24167114319331	9.37556241083145	-4.58375879767562
2015-03-31	Bratislava	11816	3	2015	3	31	15.3999996185303	1.60000002384186	13.8000001907349	8.92500019073486	7.46603155136108	67.3333358764648	7.66666650772095	13.6000003814697	13	5.37206958444721	9.92664174515406	-3.52574120168199
2015-04-01	Bratislava	11816	3	2015	4	1	10.6999998092651	1.20000004768372	9.5	5.27500009536743	5.95504903793335	65.3333358764648	7.33333349227905	7.30000019073486	13	0.757771832128908	7.03389994815191	-7.99102067785773
2015-04-02	Bratislava	11816	5	2015	4	2	8.60000038146973	2.20000004768372	6.40000009536743	4.5	6.17725229263306	69.3333358764648	8.66666698455811	3.20000004768372	14	-0.6798981679171	6.18666652679443	-10.0846545919487
2015-04-03	Bratislava	11816	1	2015	4	3	10.3000001907349	2.20000004768372	8.10000038146973	6.44999980926514	3.99965977668762	42.3333320617676	8	0	14	2.06519246841323	9.00319159272512	-5.39010712822392
2015-04-04	Bratislava	11816	2	2015	4	4	10.6000003814697	3	7.59999990463257	5.375	4.62182950973511	50.3333320617676	2.33333325386047	0	14	3.49519128754187	7.86764589715004	-1.57387307427293
2015-04-05	Bratislava	11816	4	2015	4	5	9.89999961853027	1.20000004768372	8.69999980926514	4.875	4.26630401611328	48.3333320617676	4	0	14	1.71272042561801	7.61010423398018	-4.54146552671979
2015-04-06	Bratislava	11816	1	2015	4	6	9.10000038146973	0.600000023841858	8.5	4.40000009536743	4.79959201812744	57	6	0	14	0.141902432246038	6.78865007281303	-7.57244747628016
2015-04-07	Bratislava	11816	2	2015	4	7	11.1999998092651	2.09999990463257	9.10000038146973	8.25	4.75515127182007	45.3333320617676	6.66666650772095	0	14	4.80228189272818	10.1291667103767	-2.70979651600011
2015-04-08	Bratislava	11816	2	2015	4	8	11.8999996185303	6.59999990463257	5.30000019073486	8.77499961853027	7.51047277450562	66.6666641235352	6.33333349227905	0	14	5.58134981578271	9.82458310187658	-2.90127753391626
2015-04-09	Bratislava	11816	5	2015	4	9	16.2999992370605	6.90000009536743	9.39999961853027	10.3999996185303	7.51047277450562	59	3.33333325386047	0	15	8.81756702491578	11.3245497045517	2.05849196535539
2015-04-10	Bratislava	11816	8	2015	4	10	18.7000007629395	1.39999997615814	17.2999992370605	10.8999996185303	7.46603202819824	59	3	0	15	9.59811481063154	11.7117997045517	3.05314467509331
2015-04-11	Bratislava	11816	1	2015	4	11	21.2000007629395	4.40000009536743	16.7999992370605	14.875	8.44372653961182	48.6666679382324	2.66666674613953	0	15	14.5211736387395	14.7691250026226	7.98281990426778
2015-04-12	Bratislava	11816	3	2015	4	12	19.2999992370605	11.5	7.80000019073486	13.8500003814697	9.06589603424072	56	4	0	15	12.7360729370609	14.0073002891541	5.41683977283481
2015-04-13	Bratislava	11816	3	2015	4	13	20.6000003814697	5	15.6000003814697	12.5749998092651	7.73267602920532	53	3.33333325386047	1	15	11.4510249504304	13.0726123585701	4.66297098678475
2015-04-14	Bratislava	11816	3	2015	4	14	16.7999992370605	5.5	11.3000001907349	11.4750003814697	5.11067676544189	38	4.66666650772095	0	15	9.55835123450367	12.5065252513885	2.5429096740333
2015-04-15	Bratislava	11816	3	2015	4	15	24.2999992370605	6.90000009536743	17.3999996185303	17.2000007629395	8.62148952484131	45.6666679382324	3	0	15	17.1640030981093	16.3931505538305	10.085464184424
2015-04-16	Bratislava	11816	2	2015	4	16	26.8999996185303	7.90000009536743	19	19.8999996185303	7.19938802719116	35.6666679382324	5	0	16	19.9732055901187	17.9892997912725	11.5126951502972
2015-04-17	Bratislava	11816	2	2015	4	17	21	10.5	10.5	13.1499996185303	10.0880317687988	64	4	3.20000004768372	16	11.8763119520818	13.4172996940613	4.46009442626623
2015-04-18	Bratislava	11816	2	2015	4	18	11.6999998092651	5.19999980926514	6.5	6.94999980926514	5.24399852752686	52	5.33333349227905	0	16	3.6402258232566	8.94319985961914	-3.66099117919554
2015-04-19	Bratislava	11816	4	2015	4	19	14.6999998092651	2.70000004768372	12	9.625	5.11067628860474	41.3333320617676	1.33333337306976	0	16	9.41051958448056	11.1980000340939	5.21651634774879
2015-04-20	Bratislava	11816	4	2015	4	20	18.1000003814697	4.59999990463257	13.5	12.7749996185303	5.51064252853394	39	7.33333349227905	0	16	10.4329064663787	13.3537372465134	2.45809683528919
2015-04-21	Bratislava	11816	3	2015	4	21	20.3999996185303	6.30000019073486	14.1000003814697	15.0249996185303	5.28843927383423	33	7.66666650772095	0	16	13.2702858059495	14.8315372591019	4.99769996400191
2015-04-22	Bratislava	11816	5	2015	4	22	19.2999992370605	9.10000038146973	10.1999998092651	13.6000003814697	6.93274354934692	44	3	0	16	12.8406386896364	13.8772002639771	6.26753274136836
2015-04-23	Bratislava	11816	3	2015	4	23	21.6000003814697	5.19999980926514	16.3999996185303	13.1999998092651	7.95487928390503	52	5	0	17	11.5963164568562	13.5431998596191	3.94743927283284
2015-04-24	Bratislava	11816	5	2015	4	24	20.8999996185303	9.19999980926514	11.6999998092651	14.2749996185303	8.66592979431152	53	2.33333325386047	0	17	13.980257779384	14.3331622171402	7.77057651769562
2015-04-25	Bratislava	11816	1	2015	4	25	23.2999992370605	5.80000019073486	17.5	15.375	10.0435905456543	58.6666679382324	3.66666674613953	0	17	14.7207347409079	15.1760833394527	7.45734015863441
2015-04-26	Bratislava	11816	1	2015	4	26	24.2000007629395	9.30000019073486	14.8999996185303	16.4750003814697	11.2879285812378	60.6666679382324	2	0	17	16.7375866089493	16.0477419794242	10.6310966767388
2015-04-27	Bratislava	11816	1	2015	4	27	24.7999992370605	8.30000019073486	16.5	17.7999992370605	11.3768110275269	58	5.33333349227905	0	17	17.2765978013059	17.0376994132996	9.18579360731704
2015-04-28	Bratislava	11816	4	2015	4	28	18.2999992370605	6.09999990463257	12.1999998092651	10.4250001907349	11.1546068191528	79	6.33333349227905	11.3999996185303	17	7.68430753209361	10.895662668705	-1.30487918525859
2015-04-29	Bratislava	11816	3	2015	4	29	15.5	5.40000009536743	10.1000003814697	10.1999998092651	6.44389677047729	53.6666679382324	4.66666650772095	0	17	7.97304213699823	11.2957831611315	0.643610972079768
2015-04-30	Bratislava	11816	0	2015	4	30	18.3999996185303	3	15.3999996185303	12.0749998092651	8.31040477752686	60.3333320617676	3.66666674613953	0	18	10.695261187824	12.6040540345033	3.58854631312832
2015-05-01	Bratislava	11816	6	2015	5	1	17	8.19999980926514	8.80000019073486	13	10.9768447875977	74.6666641235352	1.33333337306976	3.09999990463257	18	13.2257091474964	13.2090000209808	8.1838141707588
2015-05-02	Bratislava	11816	2	2015	5	2	17.6000003814697	11	6.59999990463257	12.6999998092651	10.3546752929688	71	3	0.800000011920929	18	11.759797014868	12.9870998396873	4.88026577262452
2015-05-03	Bratislava	11816	1	2015	5	3	13.5	6.09999990463257	7.40000009536743	10.7749996185303	11.1101655960083	86	3.33333325386047	1.5	18	9.27161145501503	11.0618246479034	1.66109362657871
2015-05-04	Bratislava	11816	5	2015	5	4	22.3999996185303	10.5	11.8999996185303	17.0249996185303	16.6208095550537	87	3	0	18	16.9538381983845	16.8444621458054	10.081027932114
2015-05-05	Bratislava	11816	4	2015	5	5	26.5	13.8999996185303	12.6000003814697	20.25	17.5540637969971	74.6666641235352	3.66666674613953	0	18	20.6674566915251	19.4488332529068	13.4232450194133
2015-05-06	Bratislava	11816	2	2015	5	6	23.8999996185303	14.8000001907349	9.10000038146973	17.875	15.3764715194702	70.6666641235352	4.33333349227905	2.70000004768372	18	17.5951874710468	17.3304999527931	9.93573923116188
2015-05-07	Bratislava	11816	2	2015	5	7	22	11	11	15.8500003814697	10.621319770813	58.3333320617676	3.66666674613953	0	19	15.3001593963002	15.5406252846082	8.00969958137773
2015-05-08	Bratislava	11816	3	2015	5	8	23.3999996185303	9.69999980926514	13.6999998092651	17.2999992370605	10.9768447875977	57	2.33333325386047	0	19	17.5440019925916	16.6377994174957	11.0306803229273
2015-05-09	Bratislava	11816	5	2015	5	9	22.8999996185303	10.5	12.3999996185303	18.1000003814697	12.0878610610962	59.3333320617676	3.66666674613953	1.70000004768372	19	18.0448002965851	17.2948002709707	10.6272037391946
2015-05-10	Bratislava	11816	0	2015	5	10	20.7000007629395	13.5	7.19999980926514	16.0750007629395	9.06589603424072	49.6666679382324	7	0	19	14.752460808822	15.6389880627473	6.3352330579898
2015-05-11	Bratislava	11816	4	2015	5	11	20.8999996185303	8.5	12.3999996185303	13.875	8.48816680908203	52.6666679382324	3.33333325386047	0	19	13.02504587238	14.0377083289623	6.11920861818369
2015-05-12	Bratislava	11816	2	2015	5	12	24.1000003814697	5.90000009536743	18.2000007629395	16.6749992370605	9.73250579833984	53.3333320617676	3.33333325386047	0	19	16.4152433600319	16.1167494176706	9.24575188377838
2015-05-13	Bratislava	11816	4	2015	5	13	24.2000007629395	11.6999998092651	12.5	18.8250007629395	13.5988435745239	61.3333320617676	2.33333325386047	2.90000009536743	19	19.3406023391478	17.905217237107	12.7581115581144
2015-05-14	Bratislava	11816	3	2015	5	14	23.3999996185303	12.6999998092651	10.6999998092651	15.4499998092651	11.3768110275269	62.3333320617676	3.33333325386047	0	20	14.9320322478579	15.2531915088018	7.84384348384147
2015-05-15	Bratislava	11816	3	2015	5	15	15.3999996185303	10	5.40000009536743	12.6750001907349	11.3768110275269	78.6666641235352	1.66666662693024	0.400000005960464	20	12.5622353687312	12.8891335272153	6.98210084566828
2015-05-16	Bratislava	11816	0	2015	5	16	23.5	10.3999996185303	13.1000003814697	16.8500003814697	11.554573059082	62	2.33333325386047	0	20	17.0138595067089	16.3588503017426	10.5793553911594
2015-05-17	Bratislava	11816	3	2015	5	17	21.1000003814697	15.1999998092651	5.90000009536743	16.5249996185303	10.5324382781982	55.3333320617676	5	0	20	15.7535038543568	16.0275246980826	7.83990042001364
2015-05-18	Bratislava	11816	5	2015	5	18	23.8999996185303	6.59999990463257	17.2999992370605	16.7999992370605	11.0657262802124	56.6666679382324	3.33333325386047	0	20	16.5665915033984	16.2518327683131	9.39882083951881
2015-05-19	Bratislava	11816	1	2015	5	19	24.6000003814697	10.3000001907349	14.3000001907349	18.5499992370605	14.0876913070679	63.6666679382324	3.33333325386047	1.5	20	18.6854655105282	17.7406744178454	11.4722430880071
2015-05-20	Bratislava	11816	4	2015	5	20	25.2000007629395	10.5	14.6999998092651	16.0750007629395	15.2875890731812	75.6666641235352	4.33333349227905	5.19999980926514	20	15.3703004204087	15.8642131388028	7.65407622593011
2015-05-21	Bratislava	11816	2	2015	5	21	15.5	10.1999998092651	5.30000019073486	13.1750001907349	11.0657262802124	73.3333358764648	4.33333349227905	0	21	11.7857579455587	13.3693334775607	4.00056995261775
2015-05-22	Bratislava	11816	1	2015	5	22	14.8999996185303	11.5	3.40000009536743	12.9499998092651	11.9989805221558	79	4.33333349227905	11.1999998092651	21	11.5076464748349	13.129024831295	3.58128358955043
2015-05-23	Bratislava	11816	4	2015	5	23	15.3999996185303	11.1999998092651	4.19999980926514	13.3500003814697	14.3098945617676	92.3333358764648	2.66666674613953	10.5	21	12.7062455545386	13.3984920159658	5.76147741783314
2015-05-24	Bratislava	11816	1	2015	5	24	18.8999996185303	11.6999998092651	7.19999980926514	14.8999996185303	12.7989120483398	76	5	0	21	13.7217956112121	14.8471996688843	5.64126158747372
2015-05-25	Bratislava	11816	0	2015	5	25	18.7000007629395	10.8000001907349	7.90000009536743	16.1000003814697	12.8433523178101	69.6666641235352	3.33333325386047	4	21	15.7190432861801	15.833066962115	8.590510422195
2015-05-26	Bratislava	11816	0	2015	5	26	16.2999992370605	12.8000001907349	3.5	13.8249998092651	13.198878288269	82	4.66666650772095	1.5	21	12.4802914698519	13.8918248281479	4.37255123794428
2015-05-27	Bratislava	11816	5	2015	5	27	15.6999998092651	10.1000003814697	5.59999990463257	11.8999996185303	8.26596355438232	59	8	0	21	9.14686829629296	12.4862997045517	0.537596533390577
2015-05-28	Bratislava	11816	2	2015	5	28	18.1000003814697	9.89999961853027	8.19999980926514	12.375	8.71037006378174	60.6666679382324	3.66666674613953	0	22	11.0612135405281	12.8347083184719	3.93244500688747
2015-05-29	Bratislava	11816	2	2015	5	29	23.3999996185303	5.90000009536743	17.5	16.0750007629395	11.8656578063965	66	2	0	22	16.2717721156084	15.7804756202698	10.2236571918263
2015-05-30	Bratislava	11816	2	2015	5	30	26.5	11.1999998092651	15.3000001907349	18.2250003814697	14.1765718460083	68	2	2.40000009536743	22	18.7755269608467	17.5694003143311	12.6292803853345
2015-05-31	Bratislava	11816	3	2015	5	31	23.5	13.8999996185303	9.60000038146973	18.125	12.2656240463257	58.6666679382324	2	0	22	18.6590727822168	17.3009166920185	12.3814676526413
2015-06-01	Bratislava	11816	5	2015	6	1	26.8999996185303	11.6999998092651	15.1999998092651	20.2250003814697	16.9318943023682	72	2.33333325386047	0	22	20.9899382625203	19.3433503227234	14.5531713711523
2015-06-02	Bratislava	11816	1	2015	6	2	28.3999996185303	14.8000001907349	13.6000003814697	21.8999996185303	17.4207401275635	68	1.66666662693024	0	22	23.1610676557686	20.5975996856689	17.1404701785558
2015-06-03	Bratislava	11816	2	2015	6	3	30.8999996185303	14.1000003814697	16.7999992370605	24.625	17.6429462432861	59	1.33333337306976	0	22	26.3669176423286	22.3418125	20.0628994102299
2015-06-04	Bratislava	11816	4	2015	6	4	28.2999992370605	19.2999992370605	9	23.0750007629395	14.8431825637817	51	3.33333325386047	0	23	24.1642701479039	20.7640380573273	16.3235278194673
2015-06-05	Bratislava	11816	4	2015	6	5	26.8999996185303	13.3999996185303	13.5	21.2000007629395	14.9320640563965	58	2.33333325386047	0	23	22.1385836858298	19.6523005867004	15.2875116925623
2015-06-06	Bratislava	11816	8	2015	6	6	29.1000003814697	13.1999998092651	15.8999996185303	22.75	14.9320640563965	54	2.33333325386047	0	23	23.9646337711632	20.66275	16.8277284218871
2015-06-07	Bratislava	11816	2	2015	6	7	30.2999992370605	15	15.3000001907349	24.9500007629395	16.4874877929688	52.3333320617676	2.66666674613953	0	23	26.5116040695524	22.2103588231722	18.862056335418
2015-06-08	Bratislava	11816	2	2015	6	8	31.2000007629395	16.2999992370605	14.8999996185303	23.9500007629395	17.1540966033936	58	2.33333325386047	0	23	25.3783515609354	21.7670505867004	18.2822075868804
2015-06-09	Bratislava	11816	1	2015	6	9	26.7000007629395	16.6000003814697	10.1000003814697	21.4500007629395	14.3987760543823	56.3333320617676	5	0	23	21.911144114414	19.7808421977679	13.7253843409317
2015-06-10	Bratislava	11816	3	2015	6	10	27.7999992370605	12.8999996185303	14.8999996185303	20.875	14.0876913070679	57.3333320617676	3.33333325386047	0	23	21.5005419008993	19.3789999554157	14.0452568045808
2015-06-11	Bratislava	11816	1	2015	6	11	29.2000007629395	14.8999996185303	14.3000001907349	23.7000007629395	15.1542663574219	52.3333320617676	0.333333343267441	0	24	25.8255505155643	21.2880671652476	20.7852908809529
2015-06-12	Bratislava	11816	1	2015	6	12	31.7999992370605	16.3999996185303	15.3999996185303	24.9249992370605	17.465181350708	57	4.33333349227905	0	24	26.309331169885	22.4594869174957	18.1661323431344
2015-06-13	Bratislava	11816	2	2015	6	13	32.5	16	16.5	25.4249992370605	17.0207767486572	52.3333320617676	3.33333325386047	0.100000001490116	24	27.009613395681	22.5608285273393	18.9901216398859
2015-06-14	Bratislava	11816	2	2015	6	14	30.7999992370605	17.1000003814697	13.6999998092651	24.375	19.1539287567139	62.6666679382324	1.33333337306976	0.800000011920929	24	26.0843110080311	22.3473334023953	19.9852574851803
2015-06-15	Bratislava	11816	6	2015	6	15	26.6000003814697	17	9.60000038146973	19.6499996185303	16.1319618225098	67	3.66666674613953	0	24	19.935551986117	18.715274687767	12.5585308083553
2015-06-16	Bratislava	11816	6	2015	6	16	24.1000003814697	14.8000001907349	9.30000019073486	19.625	9.02145481109619	39.3333320617676	5.66666650772095	0	24	19.514195915517	17.9149582974911	10.9771245257298
2015-06-17	Bratislava	11816	2	2015	6	17	20.3999996185303	13	7.40000009536743	15.1999998092651	8.44372653961182	48	5	0	24	14.0968804484189	14.9997998638153	6.32430814347241
2015-06-18	Bratislava	11816	3	2015	6	18	24.2000007629395	9	15.1999998092651	20.1499996185303	9.95470905303955	42.6666679382324	4.66666650772095	0.5	25	20.344664206572	18.368366445001	12.0865289713555
2015-06-19	Bratislava	11816	3	2015	6	19	21.2000007629395	15.1999998092651	6	17.1000003814697	13.0655565261841	65.6666641235352	4.66666650772095	0	25	16.5523588199663	16.6090336064021	8.7365957394225
2015-06-20	Bratislava	11816	5	2015	6	20	20.2000007629395	12.1000003814697	8.10000038146973	14.8999996185303	10.265793800354	59.3333320617676	5.33333349227905	0.600000023841858	25	13.63185350453	14.8105330343882	5.64919985083335
2015-06-21	Bratislava	11816	2	2015	6	21	21	10.1000003814697	10.8999996185303	16.1749992370605	10.4435567855835	58	5.66666650772095	0	25	15.156841582648	15.7880744132996	7.02753477896875
2015-06-22	Bratislava	11816	1	2015	6	22	26	10.8999996185303	15.1000003814697	17.9750003814697	12.8433532714844	62.3333320617676	2.66666674613953	4.80000019073486	25	18.2105370228333	17.2550961114724	11.4422798821353
2015-06-23	Bratislava	11816	4	2015	6	23	16.3999996185303	12.8999996185303	3.5	14.125	13.8654890060425	85.6666641235352	2.33333325386047	2.40000009536743	25	13.8035436174231	14.1545625052452	7.35345529668388
2015-06-24	Bratislava	11816	3	2015	6	24	22.2999992370605	11.6999998092651	10.6000003814697	16.6749992370605	10.265793800354	54.6666679382324	5.66666650772095	0	25	15.7883420709489	16.1326994424979	7.64819588884431
2015-06-25	Bratislava	11816	2	2015	6	25	24.2000007629395	12	12.1999998092651	18.2749996185303	10.265793800354	48.3333320617676	3.66666674613953	0	26	18.2582714359429	17.2022705338637	10.713098303862
2015-06-26	Bratislava	11816	3	2015	6	26	26.7999992370605	11.6999998092651	15.1000003814697	21.8500003814697	10.7990808486938	41.3333320617676	3.66666674613953	0	26	22.6192017970599	19.4784002069791	14.4617939565867
2015-06-27	Bratislava	11816	3	2015	6	27	26.5	17.8999996185303	8.60000038146973	20.7000007629395	14.8431825637817	60.6666679382324	4	4.80000019073486	26	21.1494395887617	19.3587339745839	13.4671856586036
2015-06-28	Bratislava	11816	1	2015	6	28	24.7999992370605	16	8.80000019073486	18.125	15.9986391067505	76.6666641235352	3.33333325386047	1.20000004768372	26	18.1708827468381	17.659791615963	11.0831787168578
2015-06-29	Bratislava	11816	4	2015	6	29	24.7999992370605	13.1999998092651	11.6000003814697	19.7999992370605	13.2433195114136	56.6666679382324	3.33333325386047	0	26	20.1989469441923	18.5368327892939	12.8074612004185
2015-06-30	Bratislava	11816	3	2015	6	30	28.7000007629395	11.3000001907349	17.3999996185303	22.1000003814697	13.9543685913086	54.3333320617676	1.66666662693024	0	26	23.3908535284146	20.1911335658391	16.8707235699733
2015-07-01	Bratislava	11816	2	2015	7	1	30.7999992370605	13.8999996185303	16.8999996185303	23.9500007629395	14.3987760543823	48	2.66666674613953	0	26	25.3214869953265	21.2473005447388	17.5970930738997
2015-07-02	Bratislava	11816	4	2015	7	2	31.7999992370605	16.5	15.3000001907349	25.75	14.6654205322266	45.3333320617676	1.33333337306976	0	27	27.6386474966672	22.3674999213219	20.4521463596703
2015-07-03	Bratislava	11816	2	2015	7	3	31.5	16.7000007629395	14.8000001907349	24.7749996185303	13.6432838439941	43.3333320617676	2.33333325386047	0	27	26.3502805752415	21.5726246655623	18.485917439662
2015-07-04	Bratislava	11816	1	2015	7	4	33.0999984741211	15.5	17.6000003814697	26.0750007629395	13.198878288269	40.6666679382324	2	0	27	27.9171455550226	22.2976922615846	19.8994763448297
2015-07-05	Bratislava	11816	4	2015	7	5	34.7999992370605	15.8000001907349	19	27.9249992370605	14.3098945617676	39.6666679382324	2	0	27	30.0715378643712	23.4701370841185	21.6530682984444
2015-07-06	Bratislava	11816	2	2015	7	6	35.5	16.6000003814697	18.8999996185303	28.4750003814697	20.2205028533936	53	4	0	27	30.6989167952861	24.8624627828598	22.1982101774973
2015-07-07	Bratislava	11816	6	2015	7	7	36.7999992370605	20	16.7999992370605	30.375	19.6872158050537	47	2.33333325386047	0	27	32.947626515774	25.7474375	24.4567725830308
2015-07-08	Bratislava	11816	4	2015	7	8	32.9000015258789	17.7000007629395	15.1999998092651	23.5	17.3762989044189	59	4	14.8000001907349	27	24.5884788433578	21.4705	16.7240422425251
2015-07-09	Bratislava	11816	3	2015	7	9	25.7999992370605	15	10.8000001907349	19.2250003814697	12.1323013305664	54	6	0	28	18.9532657847338	18.0295752849579	10.5670047991537
2015-07-10	Bratislava	11816	3	2015	7	10	24.8999996185303	12.6000003814697	12.3000001907349	18.7999992370605	9.46586132049561	44	3	0	28	19.0854963546744	17.4755994720459	11.7616799014856
2015-07-11	Bratislava	11816	3	2015	7	11	27	11.8999996185303	15.1000003814697	20.0249996185303	10.6213188171387	47	2.66666674613953	0	28	20.6502761170091	18.4144622297287	13.4161732518689
2015-07-12	Bratislava	11816	3	2015	7	12	32.4000015258789	12.8000001907349	19.6000003814697	25.7749996185303	12.5767087936401	40.6666679382324	2.66666674613953	0	28	27.4934492938079	22.0955914885362	19.1487612985265
2015-07-13	Bratislava	11816	0	2015	7	13	26.2000007629395	18	8.19999980926514	21.0499992370605	14.2210130691528	58.3333320617676	7	0.100000001490116	28	21.1456352750847	19.548957699426	12.5105423959025
2015-07-14	Bratislava	11816	5	2015	7	14	25.7999992370605	17.3999996185303	8.39999961853027	22.0750007629395	17.7318248748779	68.3333358764648	5.66666650772095	0.899999976158142	28	22.6085492717843	20.7556882360141	14.5057320570921
2015-07-15	Bratislava	11816	1	2015	7	15	29.7999992370605	18.8999996185303	10.8999996185303	23.5249996185303	17.7762660980225	62.6666679382324	3.66666674613953	0	28	24.6624335366076	21.6718664266427	17.0680403299651
2015-07-16	Bratislava	11816	3	2015	7	16	32.7999992370605	17.2999992370605	15.5	26.6499996185303	15.9097595214844	46.6666679382324	2	0	29	28.5867531950817	23.0859998154004	20.8111029456466
2015-07-17	Bratislava	11816	5	2015	7	17	35.9000015258789	19.3999996185303	16.5	28.5	16.7985706329346	43.6666679382324	3	0	29	30.7345612482541	24.1623334312439	21.9887212747617
2015-07-18	Bratislava	11816	2	2015	7	18	33.5	20.5	13	26.4750003814697	18.6650791168213	54	3.33333325386047	0	29	28.2809391855925	23.4453252849579	20.2492222541467
2015-07-19	Bratislava	11816	2	2015	7	19	36.2000007629395	19.2999992370605	16.8999996185303	29.2250003814697	19.3761310577393	49	3.33333325386047	0.100000001490116	29	31.6105983396537	25.0946377744675	22.9976128318261
2015-07-20	Bratislava	11816	4	2015	7	20	31	22.2999992370605	8.69999980926514	25.875	18.1317920684814	55	3	0	29	27.5821083677885	23.0596875	19.8028660016349
2015-07-21	Bratislava	11816	3	2015	7	21	35.5999984741211	18.5	17.1000003814697	29.4500007629395	17.1096572875977	43	2	0	29	31.8474590908249	24.7631755237579	23.3817653251088
2015-07-22	Bratislava	11816	3	2015	7	22	37.0999984741211	20	17.1000003814697	30.1749992370605	18.9761638641357	46.6666679382324	3	0	29	32.7461255033585	25.576999570481	23.9754495570988
2015-07-23	Bratislava	11816	2	2015	7	23	33.2000007629395	21.5	11.6999998092651	28.2999992370605	18.6650791168213	48	4	0	30	30.4839753777112	24.3531994552612	21.6865824601932
2015-07-24	Bratislava	11816	1	2015	7	24	34.5999984741211	21.5	13.1000003814697	28.6499996185303	19.7316570281982	50.3333320617676	3	0	30	30.914700954732	24.7846912904422	22.5838584647235
2015-07-25	Bratislava	11816	3	2015	7	25	33	21.6000003814697	11.3999996185303	25.5249996185303	17.2874202728271	53.3333320617676	6.66666650772095	3	30	26.9125662616959	22.6952496393363	17.9854700090426
2015-07-26	Bratislava	11816	5	2015	7	26	26.1000003814697	16.6000003814697	9.5	19.875	11.8212175369263	52.6666679382324	4	0	30	20.1361500237977	18.475708370924	12.3475598979986
2015-07-27	Bratislava	11816	3	2015	7	27	25.1000003814697	12.8999996185303	12.1999998092651	18.7000007629395	16.5763683319092	78	2	0.699999988079071	30	19.3286826434546	18.1918006706238	13.321012340779
2015-07-28	Bratislava	11816	1	2015	7	28	24.8999996185303	13.6999998092651	11.1999998092651	20.9249992370605	14.8431825637817	60.6666679382324	3.66666674613953	1.89999997615814	30	21.4908480309462	19.5350577803771	13.9483875185254
2015-07-29	Bratislava	11816	7	2015	7	29	21.2000007629395	14.8000001907349	6.40000009536743	17.5249996185303	15.3764715194702	78	3	8.89999961853027	30	17.5543054137113	17.1589746646881	10.6802510950522
2015-07-30	Bratislava	11816	5	2015	7	30	24.8999996185303	14.8999996185303	10	18.5750007629395	12.6211500167847	61.3333320617676	1.66666662693024	0	31	19.3408934106824	17.708383905522	13.4014683725282
2015-07-31	Bratislava	11816	4	2015	7	31	26.6000003814697	15.8000001907349	10.8000001907349	19.9249992370605	9.55474376678467	42	2.66666674613953	0	31	20.5312639555929	18.1944244804382	13.1947883872877
2015-08-01	Bratislava	11816	1	2015	8	1	27.7999992370605	11.3000001907349	16.5	21	10.843523979187	45.3333320617676	4	0	31	21.5179072436612	19.0456666212082	13.4525613446272
2015-08-02	Bratislava	11816	2	2015	8	2	28.1000003814697	16.7000007629395	11.3999996185303	21.375	13.9988098144531	55	3	5.09999990463257	31	22.1779034298475	19.6734375	14.7998230360041
2015-08-03	Bratislava	11816	2	2015	8	3	30.1000003814697	17.2000007629395	12.8999996185303	22.6000003814697	20.9315547943115	77	2.66666674613953	1.60000002384186	31	23.714828491128	21.5753503332138	17.1674735420779
2015-08-04	Bratislava	11816	2	2015	8	4	32.4000015258789	17.1000003814697	15.3000001907349	25.9500007629395	20.0871810913086	61	3	0	31	27.6721793663278	23.4939755992889	20.1930233005039
2015-08-05	Bratislava	11816	3	2015	8	5	33.7999992370605	19	14.8000001907349	26.1000003814697	18.4873180389404	53.6666679382324	4	0	31	27.7818737755743	23.1439336987178	19.513259140849
2015-08-06	Bratislava	11816	4	2015	8	6	35.4000015258789	18.7999992370605	16.6000003814697	28.5	18.6650791168213	50	2	0	32	30.7411477256091	24.65	22.903164216726
2015-08-07	Bratislava	11816	8	2015	8	7	36.5999984741211	20	16.6000003814697	28.875	18.9317245483398	48.3333320617676	2.33333325386047	0	32	31.1804804020801	24.7901040661335	22.9945711933441
2015-08-08	Bratislava	11816	1	2015	8	8	36.2999992370605	21.2999992370605	15	29.5249996185303	18.531759262085	46	2.66666674613953	0	32	31.9563883221549	25.0625747318268	23.3617493303516
2015-08-09	Bratislava	11816	2	2015	8	9	36	19.8999996185303	16.1000003814697	27.7250003814697	16.1764011383057	45.3333320617676	2.66666674613953	0	32	29.8141784965356	23.7486835076173	21.4318559053189
2015-08-10	Bratislava	11816	3	2015	8	10	36	18.3999996185303	17.6000003814697	27.7999992370605	15.1987075805664	42.3333320617676	2	0	32	29.9259706963786	23.5816827193578	21.6999985865675
2015-08-11	Bratislava	11816	4	2015	8	11	36.9000015258789	18.7000007629395	18.2000007629395	28.7250003814697	13.7321653366089	37	1.66666662693024	0	32	31.0024815237568	23.7960377492905	22.4585739791372
2015-08-12	Bratislava	11816	1	2015	8	12	37.5	19.6000003814697	17.8999996185303	29.1749992370605	15.2431488037109	39.6666679382324	2	0	32	31.527209544298	24.3053454261939	22.8752672551051
2015-08-13	Bratislava	11816	2	2015	8	13	37.5999984741211	20.1000003814697	17.5	29.2250003814697	19.1983661651611	48	1.33333337306976	0	33	31.5668801446255	25.0136502723694	23.9419551346812
2015-08-14	Bratislava	11816	2	2015	8	14	35.9000015258789	21	14.8999996185303	29.3250007629395	18.3984355926514	45	2.66666674613953	0	33	31.7183662692906	24.8404380321503	23.082434603311
2015-08-15	Bratislava	11816	1	2015	8	15	35	20	15	26	19.1983699798584	57	1.66666662693024	26.1000003814697	33	27.8716605138076	23.28025	21.0029913417259
2015-08-16	Bratislava	11816	4	2015	8	16	31.3999996185303	18	13.3999996185303	23.5249996185303	20.3982639312744	70.6666641235352	2.33333325386047	8.89999961853027	33	24.8776588138299	22.068966220506	18.3255468419922
2015-08-17	Bratislava	11816	6	2015	8	17	22.7000007629395	16.7000007629395	6	19.0249996185303	19.4205703735352	86	6	13.8000001907349	33	18.699485889299	18.6765746479034	10.5456776302947
2015-08-18	Bratislava	11816	1	2015	8	18	19.2999992370605	15.6999998092651	3.59999990463257	17.0499992370605	15.9097585678101	82.3333358764648	4.33333349227905	2.20000004768372	33	16.5754461975849	16.8022243468602	8.886652533127
2015-08-19	Bratislava	11816	1	2015	8	19	20.1000003814697	14.5	5.59999990463257	18.125	17.5540637969971	83.6666641235352	2.66666674613953	15.3000001907349	33	18.3890541299736	17.799354115963	11.8328680248764
2015-08-20	Bratislava	11816	1	2015	8	20	21.2000007629395	15.5	5.69999980926514	17.8999996185303	15.8653182983398	78	4.33333349227905	0.300000011920929	34	17.6260882216659	17.4885996646881	9.99300643897405
2015-08-21	Bratislava	11816	7	2015	8	21	25.2999992370605	13	12.3000001907349	18.8250007629395	14.620979309082	68	1.33333337306976	0	34	19.8104445890744	18.0638006286621	14.3802021207291
2015-08-22	Bratislava	11816	2	2015	8	22	25.2999992370605	13	12.3000001907349	18.7749996185303	14.2210130691528	66	1.33333337306976	0	34	19.7539219685444	17.9755746898651	14.2856121741365
2015-08-23	Bratislava	11816	0	2015	8	23	24.2999992370605	12.3000001907349	12	18.3500003814697	16.1764011383057	77.3333358764648	3.66666674613953	0	34	18.3497603966168	17.8700337210973	11.0774278890353
2015-08-24	Bratislava	11816	0	2015	8	24	28.2000007629395	15	13.1999998092651	22.5	15.5986738204956	59.3333320617676	6	0	34	23.1088952359646	20.7106666107178	14.6786138306207
2015-08-25	Bratislava	11816	2	2015	8	25	22.5	17.1000003814697	5.40000009536743	19.2999992370605	14.2210130691528	61.6666679382324	4	1.10000002384186	34	19.4299176188034	18.2879994314829	11.8225427078748
2015-08-26	Bratislava	11816	3	2015	8	26	27.2999992370605	10.6999998092651	16.6000003814697	19.875	13.1544370651245	57.6666679382324	1	0	34	21.1989996792064	18.623520870924	15.8589294418979
2015-08-27	Bratislava	11816	3	2015	8	27	28.2000007629395	12.3000001907349	15.8999996185303	21.6499996185303	18.2651138305664	71	3.33333325386047	0	35	22.4388999278931	20.5095746793747	15.3061540609745
2015-08-28	Bratislava	11816	1	2015	8	28	31.6000003814697	16.7999992370605	14.8000001907349	24.1000003814697	22.3980960845947	76	1.66666662693024	0	35	25.6887034892726	22.8328003311157	19.888692306313
2015-08-29	Bratislava	11816	2	2015	8	29	33.5	17.2999992370605	16.2000007629395	25.875	21.2870788574219	63.6666679382324	1	0	35	27.8441919028726	23.6018959128857	22.0122843244042
2015-08-30	Bratislava	11816	3	2015	8	30	33.7999992370605	17.8999996185303	15.8999996185303	25.2250003814697	18.9761638641357	60	3.66666674613953	0	35	26.7361631474872	22.8655002975464	18.9550184984453
2015-08-31	Bratislava	11816	2	2015	8	31	33.9000015258789	17.2000007629395	16.7000007629395	24.9750003814697	16.4430465698242	52.6666679382324	5	0	35	26.3183876725985	22.2480086887519	17.7809303767838
2015-09-01	Bratislava	11816	2	2015	9	1	32.5999984741211	16.2999992370605	16.2999992370605	24.0750007629395	17.465181350708	59.6666679382324	2	0	35	25.5880708671398	21.9509464939912	18.7881238872906
2015-09-02	Bratislava	11816	3	2015	9	2	26	17.2000007629395	8.80000019073486	19.75	16.1319599151611	67.3333358764648	5	0.800000011920929	35	19.7856637676963	18.8067500734329	11.8491724352644
2015-09-03	Bratislava	11816	5	2015	9	3	24.7999992370605	12.5	12.3000001907349	19.4249992370605	15.1987075805664	68	2	0	36	20.1729704408692	18.5581993713379	13.9674705364635
2015-09-04	Bratislava	11816	3	2015	9	4	24.2999992370605	15.3999996185303	8.89999961853027	18.9500007629395	13.198878288269	61.6666679382324	5	1.5	36	18.7854391249607	18.0117922998746	10.7919450412822
2015-09-05	Bratislava	11816	2	2015	9	5	19.8999996185303	14.1000003814697	5.80000019073486	15.8500003814697	14.5320978164673	78.6666641235352	4.33333349227905	0	36	15.0921889496849	15.6916003178279	7.34211181326482
2015-09-06	Bratislava	11816	4	2015	9	6	19	13.3999996185303	5.59999990463257	15.25	9.73250579833984	55.3333320617676	6.33333349227905	0	36	13.833863326814	15.0657499947548	5.57709018143438
2015-09-07	Bratislava	11816	5	2015	9	7	18.5	12.1999998092651	6.30000019073486	14.1000003814697	9.91026782989502	61	7.33333349227905	0	36	12.1421813446412	14.1858002996445	3.5828543785676
2015-09-08	Bratislava	11816	2	2015	9	8	19.7999992370605	10.3000001907349	9.5	13.75	8.75481128692627	56	3.33333325386047	0	36	12.8736977290136	13.9315	5.94130051547635
2015-09-09	Bratislava	11816	2	2015	9	9	21.5	6.90000009536743	14.6000003814697	14.1750001907349	10.8879632949829	69	2.66666674613953	0	36	13.6880919137782	14.2304126582146	7.08727964310894
2015-09-10	Bratislava	11816	5	2015	9	10	22.7999992370605	10.3999996185303	12.3999996185303	15.75	10.265793800354	58.6666679382324	2.66666674613953	0	37	15.5625260786871	15.4658333420753	8.92517982945439
2015-09-11	Bratislava	11816	3	2015	9	11	18.1000003814697	12.3000001907349	5.80000019073486	14.1000003814697	14.2210130691528	85.6666641235352	2.66666674613953	0	37	13.598833360208	14.1315336903254	6.81487332826129
2015-09-12	Bratislava	11816	1	2015	9	12	24.3999996185303	11.8000001907349	12.6000003814697	17.3500003814697	13.4210815429688	70	2.66666674613953	0	37	17.4667138514421	16.8797503185272	10.7924314628751
2015-09-13	Bratislava	11816	2	2015	9	13	25.8999996185303	11	14.8999996185303	19.5499992370605	13.332200050354	62.6666679382324	6	0	37	19.3656550895349	18.5130660957018	11.0633235867024
2015-09-14	Bratislava	11816	2	2015	9	14	26.3999996185303	14.3999996185303	12	18.5750007629395	15.5097923278809	71.3333358764648	3	4.59999990463257	37	18.8152879402579	17.9325090329806	11.8974335052753
2015-09-15	Bratislava	11816	2	2015	9	15	25.8999996185303	12.8999996185303	13	20.125	18.3095531463623	79.6666641235352	2.33333325386047	0	37	20.8721280721988	19.4959374213219	14.6023638262831
2015-09-16	Bratislava	11816	2	2015	9	16	29.7999992370605	13	16.7999992370605	23.0249996185303	17.331859588623	66.6666641235352	5.66666650772095	0	37	23.808398754166	21.4620829025586	15.6710870439573
2015-09-17	Bratislava	11816	3	2015	9	17	33	16.2999992370605	16.7000007629395	24.8500003814697	15.2431488037109	51.6666679382324	7.33333349227905	0	38	26.0098752020836	22.0986253524462	16.9340102941713
2015-09-18	Bratislava	11816	3	2015	9	18	27.5	15.8000001907349	11.6999998092651	20.5249996185303	12.3100652694702	50.6666679382324	2.66666674613953	0	38	21.245334654122	18.8902164308389	14.0373931732138
2015-09-19	Bratislava	11816	3	2015	9	19	24.3999996185303	14.8999996185303	9.5	19.8250007629395	12.7544708251953	55.6666679382324	3	0	38	20.3164559785748	18.5265881141504	13.090114430912
2015-09-20	Bratislava	11816	2	2015	9	20	21.8999996185303	14.5	7.40000009536743	16.625	10.621319770813	55.3333320617676	6.66666650772095	0	38	15.5214503835613	16.1029583184719	7.11262610495408
2015-09-21	Bratislava	11816	3	2015	9	21	19.8999996185303	9.89999961853027	10	13.1750001907349	9.82138729095459	63.6666679382324	3	0	38	12.3302413275486	13.4397793100198	5.56134583185987
2015-09-22	Bratislava	11816	2	2015	9	22	22.2999992370605	4.80000019073486	17.5	15.9250001907349	9.46586227416992	58.6666679382324	4	0	38	15.2846471305431	15.6010501573404	7.81656149503869
2015-09-23	Bratislava	11816	6	2015	9	23	21.8999996185303	10.5	11.3999996185303	14.4499998092651	11.3768110275269	68.3333358764648	6	0	38	12.8942931683027	14.4587081751188	4.55421161207813
2015-09-24	Bratislava	11816	1	2015	9	24	21.5	11.8999996185303	9.60000038146973	16.3500003814697	11.554573059082	62	6.66666650772095	0	39	15.1694781750908	15.9633503017426	6.72833660135425
2015-09-25	Bratislava	11816	1	2015	9	25	17.6000003814697	13.1999998092651	4.40000009536743	14.4499998092651	12.7544717788696	77	6	26.7000007629395	39	12.8942931683027	14.4563248333931	4.38746562953614
2015-09-26	Bratislava	11816	4	2015	9	26	15.1000003814697	13	2.09999990463257	14	11.554573059082	72.6666641235352	5.66666650772095	0	39	12.4098154221327	14.0751666736603	4.08515820036978
2015-09-27	Bratislava	11816	3	2015	9	27	18.2000007629395	11.3000001907349	6.90000009536743	13.3999996185303	8.75481128692627	55.6666679382324	5.33333349227905	0	39	11.7466406892487	13.668216370519	3.89074645947943
2015-09-28	Bratislava	11816	2	2015	9	28	18.7000007629395	10.1999998092651	8.5	13.8000001907349	7.77711629867554	48.3333320617676	6	0	39	12.0695121384761	13.9989168080966	4.10756949036242
2015-09-29	Bratislava	11816	4	2015	9	29	19.6000003814697	5.59999990463257	14	12.3999996185303	7.73267602920532	56.6666679382324	2.33333325386047	0	39	11.7713251372666	12.9004996947606	5.72370331249532
2015-09-30	Bratislava	11816	4	2015	9	30	15.8999996185303	7.30000019073486	8.60000038146973	11.25	8.04376029968262	61	2.33333325386047	0	39	10.4165135661764	11.947125	4.39067454104673
2015-10-01	Bratislava	11816	4	2015	10	1	18.7999992370605	4.69999980926514	14.1000003814697	9.44999980926514	8.08820056915283	68.3333358764648	2	0	40	8.55671110140719	10.329541438516	2.83411926618087
2015-10-02	Bratislava	11816	3	2015	10	2	19	3.90000009536743	15.1000003814697	11.0500001907349	8.88813304901123	69.3333358764648	2.66666674613953	0	40	9.96897605682231	11.6319001103083	3.43890491577613
2015-10-03	Bratislava	11816	1	2015	10	3	22	5.5	16.5	14.3000001907349	11.7767763137817	75.3333358764648	3.66666674613953	0	40	13.4094065434379	14.3271334953944	6.00456764171831
2015-10-04	Bratislava	11816	2	2015	10	4	22.3999996185303	10.6999998092651	11.6999998092651	15.9499998092651	14.0432500839233	78	2.66666674613953	0.100000001490116	40	15.8005492665355	15.7745498323441	9.146836243667
2015-10-05	Bratislava	11816	5	2015	10	5	20.7000007629395	12.8000001907349	7.90000009536743	15.2250003814697	13.7321653366089	78.3333358764648	3	0	40	14.7921571394484	15.1386045128187	7.84836431296756
2015-10-06	Bratislava	11816	2	2015	10	6	17.3999996185303	9.19999980926514	8.19999980926514	14.4499998092651	14.5765380859375	89.3333358764648	3	0	40	13.8614322685117	14.4529331530889	6.76044163789124
2015-10-07	Bratislava	11816	3	2015	10	7	18.6000003814697	13.5	5.09999990463257	15.1750001907349	14.4876565933228	83.6666641235352	2.66666674613953	0	40	14.878208988004	15.1143626641591	8.17337332877128
2015-10-08	Bratislava	11816	2	2015	10	8	15.5	12.8000001907349	2.70000004768372	14	14.2210130691528	88.3333358764648	2	0.899999976158142	41	13.8553562384585	14.0320833263397	7.75387791432535
2015-10-09	Bratislava	11816	5	2015	10	9	16.2999992370605	11	5.30000019073486	13.0249996185303	13.3766403198242	86.3333358764648	1.33333337306976	0	41	13.2539693797026	13.1358704599063	8.11375307915333
2015-10-10	Bratislava	11816	0	2015	10	10	12.6999998092651	7.09999990463257	5.59999990463257	11.0249996185303	12.265625	93.3333358764648	1.66666662693024	2.20000004768372	41	10.6665084936031	11.1524162505786	4.78032056594131
2015-10-11	Bratislava	11816	3	2015	10	11	11	6.5	4.5	7.72499990463257	7.15494728088379	67	4.33333349227905	0	41	5.04929116664794	8.95466242194176	-2.57324697229237
2015-10-12	Bratislava	11816	4	2015	10	12	8.10000038146973	2.09999990463257	6	3.47499990463257	5.37732076644897	66.6666641235352	4.66666650772095	0	41	-0.388682368821467	5.49625007632574	-8.16598324127754
2015-10-13	Bratislava	11816	1	2015	10	13	8.19999980926514	-1.70000004768372	9.89999961853027	6	8.04376029968262	88	4	3.5	41	3.09447764548149	6.561	-5.57986571787449
2015-10-14	Bratislava	11816	4	2015	10	14	9.80000019073486	6.59999990463257	3.20000004768372	9.22500038146973	11.1101655960083	96	4	19	41	7.05551547762216	9.34105037307739	-1.66030120912708
2015-10-15	Bratislava	11816	4	2015	10	15	12.8999996185303	9.39999961853027	3.5	11.6999998092651	13.3766403198242	99.3333358764648	3.33333325386047	21.7000007629395	42	10.3915879468654	11.7102664374669	2.44920666538912
2015-10-16	Bratislava	11816	2	2015	10	16	13.8000001907349	9.30000019073486	4.5	11.125	13.1544370651245	97.6666641235352	2	1.10000002384186	42	10.5073113746269	11.1683125472069	4.01780922223675
2015-10-17	Bratislava	11816	4	2015	10	17	13	6.90000009536743	6.09999990463257	9.42500019073486	8.53260803222656	72	2.66666674613953	0	42	8.03503581120527	10.2065501613617	1.45321773572315
2015-10-18	Bratislava	11816	1	2015	10	18	11.1000003814697	4.5	6.59999990463257	9.14999961853027	10.3102350234985	90	2	0	42	8.20734967610688	9.44424963951111	1.79296613584469
2015-10-19	Bratislava	11816	6	2015	10	19	12.3999996185303	5.90000009536743	6.5	8.44999980926514	10.1769123077393	93.6666641235352	2.33333325386047	32.5999984741211	42	7.11784059591018	8.66074156719844	0.052631268153833
2015-10-20	Bratislava	11816	1	2015	10	20	11.8999996185303	6.80000019073486	5.09999990463257	8.77499961853027	8.26596450805664	74	6.66666650772095	0.5	42	5.47422928002957	9.59367467308044	-3.4977685312062
2015-10-21	Bratislava	11816	1	2015	10	21	13.5	6.5	7	9.75	10.132472038269	83.6666641235352	4	0.800000011920929	42	7.7003350450264	10.1767083997726	-0.401059370201686
2015-10-22	Bratislava	11816	0	2015	10	22	13.8000001907349	5.09999990463257	8.69999980926514	7.97499990463257	8.93257427215576	80.6666641235352	2.33333325386047	0	43	6.55824443892589	8.66882500603994	0.00575260865476745
2015-10-23	Bratislava	11816	0	2015	10	23	15.8000001907349	4.19999980926514	11.6000003814697	11.375	9.15477657318115	68.3333358764648	4.66666650772095	0	43	9.43401284756173	11.9192707896233	1.58206157159562
2015-10-24	Bratislava	11816	4	2015	10	24	15	2.79999995231628	12.1999998092651	7.42500019073486	8.48816776275635	81.6666641235352	2	0	43	6.19852342416156	8.13839610379537	0.0346037653661416
2015-10-25	Bratislava	11816	4	2015	10	25	13.5	2.5	11	9.14999961853027	9.91026973724365	87.3333358764648	1.33333337306976	0	43	8.87356654809186	9.52271623694102	3.65382836227508
2015-10-26	Bratislava	11816	8	2015	10	26	14.3999996185303	4.40000009536743	10	9.69999980926514	10.132472038269	84.6666641235352	2.33333325386047	0	43	8.59046235732179	10.1047998924891	1.94949824668148
2015-10-27	Bratislava	11816	2	2015	10	27	14.6999998092651	6.30000019073486	8.39999961853027	9.14999961853027	9.02145481109619	75.3333358764648	4.33333349227905	0	43	6.81066047466581	9.87581626211802	-1.17893099561517
2015-10-28	Bratislava	11816	2	2015	10	28	10.8000001907349	6.40000009536743	4.40000009536743	8.42500019073486	9.59918308258057	86.6666641235352	4	0	43	6.07293233145322	8.87050026172002	-2.28292685441629
2015-10-29	Bratislava	11816	5	2015	10	29	11.8000001907349	5.59999990463257	6.19999980926514	9.60000038146973	10.0880308151245	85.6666641235352	1	0	44	9.81910841866788	9.98628375326792	5.34106208536019
2015-10-30	Bratislava	11816	1	2015	10	30	15.5	6	9.5	9.07499980926514	9.68806552886963	82.3333358764648	0.666666686534882	0	44	9.83622401468321	9.60212891858419	6.27336108388848
2015-10-31	Bratislava	11816	1	2015	10	31	14.6000003814697	1.70000004768372	12.8999996185303	7.22499990463257	8.57704830169678	84	2.33333325386047	0	44	5.67467138207893	7.8651999130249	-1.04833086481983
2015-11-01	Bratislava	11816	1	2015	11	1	12.8000001907349	1	11.8000001907349	5.15000009536743	6.71054077148438	77.3333358764648	2.66666674613953	0	44	2.94728520539125	6.31563328603109	-3.89418474103049
2015-11-02	Bratislava	11816	3	2015	11	2	12.3999996185303	-2	14.3999996185303	3.95000004768372	5.82172727584839	74.6666641235352	3	0	44	1.25162103297455	5.41996685527166	-5.80187190839451
2015-11-03	Bratislava	11816	0	2015	11	3	12.3000001907349	-0.400000005960464	12.6999998092651	5.34999990463257	6.79942178726196	76	4.33333349227905	0	44	2.11367506389079	6.55779991722107	-6.07048145727512
2015-11-04	Bratislava	11816	5	2015	11	4	11.3000001907349	0.899999976158142	10.3999996185303	4.17500019073486	6.93274450302124	82.6666641235352	1.66666662693024	0	44	2.7963730350846	5.15931698363622	-2.92618001626729
2015-11-05	Bratislava	11816	1	2015	11	5	12.3999996185303	-2.09999990463257	14.5	2.45000004768372	6.79942178726196	88.3333358764648	1.66666662693024	0	45	0.814477279489532	3.2232082094113	-5.29151213833169
2015-11-06	Bratislava	11816	1	2015	11	6	10.3000001907349	-1.89999997615814	12.1999998092651	3.17499995231628	7.02162504196167	89	1.66666662693024	0	45	1.64744778073053	3.86016245520115	-4.47136493786928
2015-11-07	Bratislava	11816	0	2015	11	7	10.6000003814697	0.5	10.1000003814697	8.17500019073486	9.99915027618408	94.6666641235352	1.33333337306976	0.100000001490116	45	7.771401321167	8.36053360694249	2.2869706842934
2015-11-08	Bratislava	11816	2	2015	11	8	20.3999996185303	6.59999990463257	13.8000001907349	11.8500003814697	10.7990827560425	78.3333358764648	2.66666674613953	0	45	10.9210699431998	12.1657919656118	4.17390824096131
2015-11-09	Bratislava	11816	4	2015	11	9	16.7000007629395	3.90000009536743	12.8000001907349	11.2749996185303	11.4656915664673	88.6666641235352	1.66666662693024	0.699999988079071	45	10.9537397387104	11.4760246874174	5.18409801443598
2015-11-10	Bratislava	11816	3	2015	11	10	19.7000007629395	11.8999996185303	7.80000019073486	17.1000003814697	10.7990827560425	56.6666679382324	5.33333349227905	0	45	16.3968332591446	16.4803336420695	8.33603061523946
2015-11-11	Bratislava	11816	2	2015	11	11	18.8999996185303	13.3000001907349	5.59999990463257	15.5	12.3989458084106	70	3	0	45	15.122413649758	15.335	8.22686776372278
2015-11-12	Bratislava	11816	1	2015	11	12	17	8	9	10.3999996185303	10.399115562439	82.3333358764648	4.33333349227905	0	46	8.35572158138011	10.7983829315821	0.147415233181913
2015-11-13	Bratislava	11816	2	2015	11	13	13.3000001907349	1.70000004768372	11.6000003814697	7.40000009536743	9.24365901947021	87	1.66666662693024	0	46	6.50165598739813	7.90765008854866	0.641931484499251
2015-11-14	Bratislava	11816	3	2015	11	14	13.8999996185303	5.69999980926514	8.19999980926514	11.2749996185303	7.11050653457642	52.6666679382324	6	0.200000002980232	46	8.86555245467708	12.1145746952852	0.994997418968586
2015-11-15	Bratislava	11816	4	2015	11	15	12	7.40000009536743	4.59999990463257	9.85000038146973	10.132472038269	86	3.66666674613953	18.2000007629395	46	7.98111699554057	10.2080503520966	0.0308598454805411
2015-11-16	Bratislava	11816	0	2015	11	16	16.8999996185303	6.09999990463257	10.8000001907349	10.5749998092651	10.3102340698242	76.3333358764648	3.33333325386047	0	46	9.0294546565677	11.0859039458593	1.72878219286156
2015-11-17	Bratislava	11816	0	2015	11	17	16.6000003814697	4	12.6000003814697	10.6000003814697	10.0435905456543	82.6666641235352	2.66666674613953	0.200000002980232	46	9.43342360041748	10.9718003996531	2.52850734019765
2015-11-18	Bratislava	11816	5	2015	11	18	19.5	8.80000019073486	10.6999998092651	13.2749996185303	9.19921779632568	60.3333320617676	6.33333349227905	0	46	11.3166870531238	13.5422538769881	3.0440948333198
2015-11-19	Bratislava	11816	1	2015	11	19	17.8999996185303	6.59999990463257	11.3000001907349	15.0500001907349	7.77711629867554	44.6666679382324	6	4	47	13.6556304343828	14.882616803201	5.61862388920779
2015-11-20	Bratislava	11816	1	2015	11	20	16.8999996185303	7.59999990463257	9.30000019073486	9.19999980926514	10.3102340698242	86.3333358764648	2.66666674613953	4.30000019073486	47	7.76725901551081	9.59838308280309	0.659517350766151
2015-11-21	Bratislava	11816	3	2015	11	21	8.80000019073486	4.19999980926514	4.59999990463257	5.07499980926514	6.79942178726196	75.6666641235352	3.66666674613953	0	47	2.15637838693772	6.33637913328807	-5.53707810596231
2015-11-22	Bratislava	11816	2	2015	11	22	5.80000019073486	2	3.79999995231628	4.02500009536743	5.95504903793335	71.3333358764648	5.66666650772095	0	47	-0.188619199019637	5.67655826714834	-8.81605700355772
2015-11-23	Bratislava	11816	4	2015	11	23	7.90000009536743	-1.89999997615814	9.80000019073486	2.375	4.75515127182007	65.6666641235352	2.66666674613953	0	47	-0.355289789083966	4.66460433626175	-6.42735375374408
2015-11-24	Bratislava	11816	3	2015	11	24	5	-5.09999990463257	10.1000003814697	-0.75	4.39962577819824	77.3333358764648	2	0	47	-3.3215695846774	1.15116645336151	-9.28247310131514
2015-11-25	Bratislava	11816	5	2015	11	25	4.30000019073486	-5.80000019073486	10.1000003814697	-0.125	4.97735452651978	83.6666641235352	3.66666674613953	0	47	-4.18679146105457	1.18881270456314	-12.7799094335568
2015-11-26	Bratislava	11816	2	2015	11	26	5.09999990463257	-1.5	6.59999990463257	2.625	5.42176103591919	74.6666641235352	4	0	48	-1.05079401410894	4.27958349943161	-9.00797825692177
2015-11-27	Bratislava	11816	3	2015	11	27	4.90000009536743	2.20000004768372	2.70000004768372	3.09999990463257	5.3328800201416	68	3	0	48	0.230826595123992	5.10639992141724	-6.37541824110804
2015-11-28	Bratislava	11816	2	2015	11	28	6.09999990463257	-1.39999997615814	7.5	3.97499990463257	5.59952402114868	70.3333358764648	4	0	48	0.607314532594216	5.69232893964449	-7.00478294882331
2015-11-29	Bratislava	11816	3	2015	11	29	9.80000019073486	2.70000004768372	7.09999990463257	7.27500009536743	6.22169303894043	62	4.33333349227905	1.5	48	4.49306940398841	8.78502507543564	-2.86983123418085
2015-11-30	Bratislava	11816	3	2015	11	30	13.5	6.09999990463257	7.40000009536743	9.10000038146973	8.57704830169678	73.6666641235352	7	2.29999995231628	48	5.78916271477327	9.8821004017512	-3.25144523254401
2015-12-01	Bratislava	11816	2	2015	12	1	13.1000003814697	6.40000009536743	6.69999980926514	8.44999980926514	9.02145481109619	79.3333358764648	7.33333349227905	7.80000019073486	48	4.85357871862196	9.13768307965596	-4.64764658428374
2015-12-02	Bratislava	11816	3	2015	12	2	12.3999996185303	4.59999990463257	7.80000019073486	9.05000019073486	9.6436243057251	85.3333358764648	4	0	48	6.84057523137738	9.48963343245189	-1.39327891121526
2015-12-03	Bratislava	11816	4	2015	12	3	11.6000003814697	3.29999995231628	8.30000019073486	6.30000019073486	7.7771167755127	77	2	0	49	4.88841891222746	7.3373001666069	-1.07772543639234
2015-12-04	Bratislava	11816	6	2015	12	4	8	1.79999995231628	6.19999980926514	5.5	8.26596355438232	92	2	0	49	3.95678881495646	5.896	-2.78804072424038
2015-12-05	Bratislava	11816	0	2015	12	5	6.90000009536743	1.79999995231628	5.09999990463257	4.17500019073486	7.91043853759766	93.3333358764648	2.33333325386047	0	49	2.08147462129098	4.55358337265651	-5.35662289646846
2015-12-06	Bratislava	11816	0	2015	12	6	4.59999990463257	2	2.59999990463257	3.84999990463257	7.64379453659058	95	2	0	49	2.03530208639418	4.14287490725517	-5.01560327312282
2015-12-07	Bratislava	11816	3	2015	12	7	3.79999995231628	2.5	1.29999995231628	2.84999990463257	7.37715005874634	98	1.66666662693024	0.100000001490116	49	1.2740471073061	2.97814990568161	-5.43784502697605
2015-12-08	Bratislava	11816	1	2015	12	8	4.5	2.29999995231628	2.20000004768372	3.65000009536743	7.68823480606079	98.3333358764648	3	0	49	0.891340761043509	3.74945827606519	-7.8248376772343
2015-12-09	Bratislava	11816	2	2015	12	9	5.30000019073486	2.79999995231628	2.5	4.40000009536743	7.33270978927612	89.3333358764648	2	2.40000009536743	49	2.67579784767984	4.99253328183492	-3.98948403104858
2015-12-10	Bratislava	11816	4	2015	12	10	8.80000019073486	-0.200000002980232	9	3.84999990463257	6.2661337852478	73.6666641235352	4	0	50	0.453785952609383	5.39247506740888	-7.39416788874238
2015-12-11	Bratislava	11816	2	2015	12	11	0.699999988079071	-4.30000019073486	5	-1.20000004768372	5.51064252853394	98	2	0	50	-3.8456114449805	-1.02730004715919	-11.60330141064
2015-12-12	Bratislava	11816	1	2015	12	12	9.5	-2.20000004768372	11.6999998092651	2.52500009536743	6.75498151779175	91.3333358764648	3.66666674613953	0.100000001490116	50	-0.954214284386001	3.09580825665792	-9.97072759257561
2015-12-13	Bratislava	11816	2	2015	12	13	8.10000038146973	-1.5	9.60000038146973	4.57499980926514	6.57721853256226	83	2.66666674613953	0	50	2.26296754721614	5.50298732709885	-4.93470887815701
2015-12-14	Bratislava	11816	0	2015	12	14	7.80000019073486	1.20000004768372	6.59999990463257	3.15000009536743	6.22169303894043	80.6666641235352	1.66666662693024	0	50	1.61872482057485	4.35688357731501	-3.99483102041883
2015-12-15	Bratislava	11816	1	2015	12	15	3.40000009536743	0.300000011920929	3.09999990463257	1.47500002384186	6.57721853256226	98	2	0	50	-0.73047396664301	1.6182750235796	-8.21482550558979
2015-12-16	Bratislava	11816	2	2015	12	16	4.40000009536743	0.899999976158142	3.5	2.40000009536743	6.93274450302124	94.3333358764648	1.66666662693024	0	50	0.757031085253096	2.77711658981641	-5.74741341062508
2015-12-17	Bratislava	11816	4	2015	12	17	2.70000004768372	1.5	1.20000004768372	1.95000004768372	6.84386253356934	98.3333358764648	3.33333325386047	8.89999961853027	51	-1.41356694704126	2.06504153837363	-10.7526892100841
2015-12-18	Bratislava	11816	1	2015	12	18	3.29999995231628	1.89999997615814	1.39999997615814	2.45000004768372	7.06606531143188	96.6666641235352	1.33333337306976	1.10000002384186	51	1.29970923404618	2.67091688202222	-4.61934304126535
2015-12-19	Bratislava	11816	7	2015	12	19	4.59999990463257	2.09999990463257	2.5	3.27500009536743	7.64379453659058	98.6666641235352	2.33333325386047	0.200000002980232	51	1.02118684072251	3.35731691834132	-6.8694421799672
2015-12-20	Bratislava	11816	0	2015	12	20	3.79999995231628	2.5	1.29999995231628	3.29999995231628	7.68823480606079	100	5.33333349227905	0.400000005960464	51	-0.947125180806512	3.29999995231628	-11.8512045105603
2015-12-21	Bratislava	11816	3	2015	12	21	3.90000009536743	2.59999990463257	1.29999995231628	3.07500004768372	7.55491304397583	99	2.66666674613953	0.100000001490116	51	0.477792219623352	3.13783754742146	-7.94226687560031
2015-12-22	Bratislava	11816	1	2015	12	22	7.80000019073486	0.200000002980232	7.59999990463257	3.42499995231628	7.5993537902832	95.6666641235352	3	0	51	0.621130342351416	3.68895427502791	-7.92739872140273
2015-12-23	Bratislava	11816	2	2015	12	23	8.80000019073486	1.39999997615814	7.40000009536743	4.75	8.44372653961182	94.3333358764648	2	0	51	3.08338580700039	5.05387486362457	-3.85048975684646
2015-12-24	Bratislava	11816	4	2015	12	24	4.30000019073486	0.200000002980232	4.09999990463257	3.04999995231628	7.37715005874634	99	2.66666674613953	0	52	0.448039179269296	3.11297495257854	-7.97530677093593
2015-12-25	Bratislava	11816	3	2015	12	25	4.40000009536743	2.20000004768372	2.20000004768372	3.25	7.64379453659058	98.3333358764648	1	0	52	2.78627955946451	3.35312484264374	-2.31523238242064
2015-12-26	Bratislava	11816	2	2015	12	26	3.29999995231628	1.79999995231628	1.5	2.625	7.42159128189087	100	1.66666662693024	0	52	1.0155390962796	2.625	-5.84985041270592
2015-12-27	Bratislava	11816	0	2015	12	27	2.5	0.400000005960464	2.09999990463257	0.875	6.53277778625488	100	1	0	52	0.155890970929969	0.875	-5.17964824120603
2015-12-28	Bratislava	11816	2	2015	12	28	2	-1.10000002384186	3.09999990463257	1.02499997615814	6.44389677047729	98.6666641235352	1	0.100000001490116	52	0.322020750115999	1.12381683147748	-4.91712025116905
2015-12-29	Bratislava	11816	1	2015	12	29	3	-2.09999990463257	5.09999990463257	1.22500002384186	6.57721853256226	98.6666641235352	3	0	52	-2.02092531918886	1.32235020934741	-11.1001820537269
2015-12-30	Bratislava	11816	0	2015	12	30	2.90000009536743	-4.59999990463257	7.5	-1.10000002384186	3.68857550621033	62.6666679382324	4	0	52	-5.62594572694015	2.10319987195333	-12.5486144429723
2015-12-31	Bratislava	11816	1	2015	12	31	-0.899999976158142	-6.69999980926514	5.80000019073486	-4.30000019073486	3.24416851997375	72.6666641235352	5	0	53	-10.2836184693171	-1.47373323243459	-18.9631819200145
2016-01-01	Bratislava	11816	2	2016	1	1	-2	-6.19999980926514	4.19999980926514	-2.59999990463257	4.39962577819824	88.3333358764648	1.66666662693024	0.400000005960464	1	-4.98759381689194	-1.5027501499335	-11.2900758915122
2016-01-02	Bratislava	11816	0	2016	1	2	-1.89999997615814	-4.80000019073486	2.90000009536743	-4.19999980926514	4.26630401611328	93.3333358764648	4.33333349227905	0	1	-9.69059143776999	-3.51433341115315	-20.3817485662747
2016-01-03	Bratislava	11816	3	2016	1	3	-4.59999990463257	-6.80000019073486	2.20000004768372	-5.625	3.15528750419617	79.3333358764648	4.66666650772095	0	1	-11.7034322996143	-3.3374586148262	-21.0460346117887
2016-01-04	Bratislava	11816	3	2016	1	4	-5.40000009536743	-8.39999961853027	3	-7.875	2.97752451896667	87.6666641235352	6.33333349227905	2.29999995231628	1	-15.6393974761887	-6.35722885370255	-27.4417143383188
2016-01-05	Bratislava	11816	1	2016	1	5	-4.30000019073486	-8.60000038146973	4.30000019073486	-5.25	3.64413452148438	89	3.33333325386047	0	1	-10.1312200626815	-4.055125	-19.376833260289
2016-01-06	Bratislava	11816	2	2016	1	6	-1.29999995231628	-5.5	4.19999980926514	-2.20000004768372	4.84403276443481	95.6666641235352	2.66666674613953	0	1	-5.80007546041654	-1.80198314629396	-14.5734472575294
2016-01-07	Bratislava	11816	5	2016	1	7	2.40000009536743	-5.59999990463257	8	-2.15000009536743	4.75515127182007	84.3333358764648	4	0.100000001490116	1	-6.91558588666249	-0.715325320037207	-16.0400449288947
2016-01-08	Bratislava	11816	0	2016	1	8	-0.5	-8.69999980926514	8.19999980926514	-2.47499990463257	4.97735452651978	97	2.33333325386047	0	2	-5.75287326177089	-2.19491240620613	-14.1573877871288
2016-01-09	Bratislava	11816	1	2016	1	9	0.899999976158142	-2.79999995231628	3.70000004768372	0.574999988079071	6.17725229263306	97	3.33333325386047	6.69999980926514	2	-3.07839659624025	0.804762488275767	-12.4953812082188
2016-01-10	Bratislava	11816	1	2016	1	10	4.19999980926514	0	4.19999980926514	1.25	6.666100025177	98	2.66666674613953	0.300000011920929	2	-1.69417149758807	1.39575	-10.2701561012572
2016-01-11	Bratislava	11816	2	2016	1	11	6.30000019073486	0.100000001490116	6.19999980926514	3.52500009536743	7.51047277450562	98.6666641235352	2.33333325386047	4.40000009536743	2	1.31571119300482	3.60548358151118	-6.54530300010011
2016-01-12	Bratislava	11816	7	2016	1	12	10.3000001907349	2.20000004768372	8.10000038146973	7.09999990463257	5.91060876846313	57.3333320617676	5.66666650772095	0	2	3.69510856313213	8.83653331209819	-4.03316604422815
2016-01-13	Bratislava	11816	4	2016	1	13	8.80000019073486	2	6.80000019073486	5.82499980926514	5.46620178222656	58.3333320617676	7.66666650772095	1.70000004768372	2	1.35822112603248	7.81302074697813	-6.99459552857543
2016-01-14	Bratislava	11816	4	2016	1	14	6.40000009536743	1.5	4.90000009536743	2.77500009536743	5.91060876846313	78	4.66666650772095	0	2	-1.25904752007885	4.19372508382797	-9.93523444375507
2016-01-15	Bratislava	11816	1	2016	1	15	5.19999980926514	-0.400000005960464	5.59999990463257	3.04999995231628	5.46620178222656	69.3333358764648	3.66666674613953	0	3	-0.313798248819099	4.98123313353856	-7.60624230319476
2016-01-16	Bratislava	11816	1	2016	1	16	2.70000004768372	-0.5	3.20000004768372	0.875	4.84403276443481	73.6666641235352	4.66666650772095	0	3	-3.62146797863522	2.84835435724258	-12.0150929306206
2016-01-17	Bratislava	11816	1	2016	1	17	1	-4.90000009536743	5.90000009536743	-2.95000004768372	3.55525326728821	72	3.66666674613953	0	3	-7.63284064957877	-0.262700040340423	-15.186394254546
2016-01-18	Bratislava	11816	3	2016	1	18	0.300000011920929	-5.80000019073486	6.09999990463257	-3.65000009536743	3.11084675788879	66	3	0	3	-7.87548081178744	-0.255950077533722	-14.1240405485022
2016-01-19	Bratislava	11816	0	2016	1	19	-2.20000004768372	-9.19999980926514	7	-4.17500019073486	3.55525326728821	80	3	0	3	-8.50597150241057	-2.12075016975403	-16.234184920251
2016-01-20	Bratislava	11816	3	2016	1	20	0.5	-6.09999990463257	6.59999990463257	-1.89999997615814	3.82189726829529	74.6666641235352	3.33333325386047	1.70000004768372	3	-6.07508979159422	0.385066916577021	-13.5597571312977
2016-01-21	Bratislava	11816	0	2016	1	21	-0.600000023841858	-5.40000009536743	4.80000019073486	-3.25	3.37749075889587	67	3.66666674613953	0	3	-7.99879271145023	-0.028375	-15.0278101710323
2016-01-22	Bratislava	11816	2	2016	1	22	-0.699999988079071	-14.3999996185303	13.6999998092651	-7.07499980926514	2.97752475738525	80	1.66666662693024	0	4	-10.1290329947417	-4.70174983024597	-15.6779982554558
2016-01-23	Bratislava	11816	0	2016	1	23	-3.29999995231628	-11.6999998092651	8.39999961853027	-5.19999980926514	3.77745628356934	93.3333358764648	2	5.59999990463257	4	-8.50376054309883	-4.47766675847371	-16.1570351735119
2016-01-24	Bratislava	11816	5	2016	1	24	5.59999990463257	-3.59999990463257	9.19999980926514	1.52499997615814	5.91060829162598	86.3333358764648	1.66666662693024	0.200000002980232	4	-0.248278409584817	2.50028729646603	-6.25136218434059
2016-01-25	Bratislava	11816	2	2016	1	25	1	-5.69999980926514	6.69999980926514	-0.275000005960464	5.55508279800415	94.3333358764648	1	6.30000019073486	4	-1.1177708785408	0.185487287564079	-6.11842534962135
2016-01-26	Bratislava	11816	3	2016	1	26	5	-0.800000011920929	5.80000019073486	0.774999976158142	6.53277778625488	100	1.66666662693024	0.100000001490116	4	-1.10997214490657	0.774999976158142	-8.15595148281867
2016-01-27	Bratislava	11816	3	2016	1	27	0.5	-0.699999988079071	1.20000004768372	0.275000005960464	6.22169303894043	99	2.33333325386047	0	4	-2.51310549199547	0.353237505927682	-10.7878470922058
2016-01-28	Bratislava	11816	3	2016	1	28	6.5	-0.100000001490116	6.59999990463257	4.02500009536743	7.37715005874634	92	2	1.5	4	2.2390963437018	4.48590009117126	-4.61093648156212
2016-01-29	Bratislava	11816	5	2016	1	29	9.80000019073486	2.79999995231628	7	6.67500019073486	8.04376029968262	83.3333358764648	3	1.89999997615814	5	4.52416752830051	7.39229173046748	-2.9476038772601
2016-01-30	Bratislava	11816	3	2016	1	30	7.40000009536743	-1.10000002384186	8.5	2.34999990463257	6.9771842956543	98.6666641235352	2.66666674613953	0	5	-0.385042829438022	2.43910007527669	-8.87434272469914
2016-01-31	Bratislava	11816	3	2016	1	31	8.5	2	6.5	6.52500009536743	6.39945602416992	64.6666641235352	6.33333349227905	7.80000019073486	5	2.71368180485037	8.0748085217158	-5.67206637348054
2016-02-01	Bratislava	11816	7	2016	2	1	12	3.40000009536743	8.60000038146973	9	9.55474376678467	88	3	3.20000004768372	5	7.31633985050994	9.363	-0.215185671567743
2016-02-02	Bratislava	11816	1	2016	2	2	13	4.19999980926514	8.80000019073486	7.94999980926514	8.93257427215576	80.3333358764648	2.66666674613953	0	5	6.27961267272846	8.65849140494664	-0.642628683203771
2016-02-03	Bratislava	11816	3	2016	2	3	11.8999996185303	3.20000004768372	8.69999980926514	6.125	7.46603155136108	76.3333358764648	3.33333325386047	3.70000004768372	5	3.64146098366226	7.21514571619034	-3.7832872424574
2016-02-04	Bratislava	11816	3	2016	2	4	7.40000009536743	2.79999995231628	4.59999990463257	4.57499980926514	5.11067628860474	60	6	1	5	0.363958630639311	6.75849985122681	-7.56791303136539
2016-02-05	Bratislava	11816	1	2016	2	5	6.5	0.600000023841858	5.90000009536743	2.92499995231628	5.51064252853394	72.3333358764648	2.66666674613953	0	6	0.299274544991057	4.68632896433671	-6.24018454459626
2016-02-06	Bratislava	11816	2	2016	2	6	9.39999961853027	0.100000001490116	9.30000019073486	4.59999990463257	6.62165880203247	79	3.66666674613953	0	6	1.57695431321063	5.74344991564751	-6.35221995504724
2016-02-07	Bratislava	11816	3	2016	2	7	13.1000003814697	0.600000023841858	12.5	8.17500019073486	6.88830327987671	65.6666641235352	6.66666650772095	0	6	4.70628958320061	9.36937107652028	-3.83787990502726
2016-02-08	Bratislava	11816	3	2016	2	8	11.6000003814697	2.09999990463257	9.5	8.75	8.48816776275635	80	3.33333325386047	0.5	6	6.81977199435698	9.3825	-0.688256692060477
2016-02-09	Bratislava	11816	3	2016	2	9	13.3000001907349	5.19999980926514	8.10000038146973	10.6750001907349	8.48816680908203	69.3333358764648	6.66666650772095	2.40000009536743	6	7.90604137150902	11.3201501050631	-0.764407217097033
2016-02-10	Bratislava	11816	3	2016	2	10	12.5	3	9.5	4.67500019073486	6.62165975570679	77	4.66666650772095	3.79999995231628	6	1.10337293847752	5.9178626666069	-7.38992482672142
2016-02-11	Bratislava	11816	8	2016	2	11	9	2.70000004768372	6.30000019073486	4.875	5.3328800201416	59.6666679382324	4.33333349227905	0	6	1.52655196121816	7.01014576601982	-5.61219924379071
2016-02-12	Bratislava	11816	3	2016	2	12	6.69999980926514	-0.600000023841858	7.30000019073486	3.57500004768372	6.26613426208496	81.3333358764648	3.66666674613953	0	7	0.326618077580415	4.69663322331111	-7.82203278496557
2016-02-13	Bratislava	11816	1	2016	2	13	5.80000019073486	0.100000001490116	5.69999980926514	2.65000009536743	7.15494728088379	92.6666641235352	1.66666662693024	0.100000001490116	7	1.04426233036034	3.12795025726954	-5.33398174719585
2016-02-14	Bratislava	11816	1	2016	2	14	9	-1.39999997615814	10.3999996185303	6.67500019073486	8.93257427215576	93	4	14.5	7	3.9235322116656	6.97626268339157	-4.98436789069677
2016-02-15	Bratislava	11816	1	2016	2	15	8.60000038146973	5.5	3.09999990463257	7.25	8.13264179229736	80	4	0	7	4.62976344532979	8.0475	-3.46996750220472
2016-02-16	Bratislava	11816	3	2016	2	16	8.30000019073486	4	4.30000019073486	5.30000019073486	6.13281202316284	66.6666641235352	3.66666674613953	0	7	2.43084294229839	6.98666695111592	-4.70823043777548
2016-02-17	Bratislava	11816	7	2016	2	17	6.90000009536743	3.09999990463257	3.79999995231628	5.17500019073486	7.37715005874634	84.3333358764648	4	0.400000005960464	7	2.08118925184762	5.97850421053569	-6.43072754156819
2016-02-18	Bratislava	11816	1	2016	2	18	9.39999961853027	5.09999990463257	4.30000019073486	6.57499980926514	9.02145576477051	91	2.33333325386047	8.10000038146973	7	4.90890795379277	6.96728731870651	-2.19234301489547
2016-02-19	Bratislava	11816	4	2016	2	19	5.69999980926514	1.60000002384186	4.09999990463257	3.59999990463257	6.71054077148438	85.6666641235352	4	3.79999995231628	8	0.146728792639724	4.45928339794477	-8.59812292642487
2016-02-20	Bratislava	11816	0	2016	2	20	9.5	3.20000004768372	6.30000019073486	6.05000019073486	5.91060829162598	63.3333320617676	5	10.5	8	2.65680066396441	7.75408354469935	-5.09878013808879
2016-02-21	Bratislava	11816	3	2016	2	21	15	3.5	11.5	9.39999961853027	9.37698078155518	80.6666641235352	5.66666650772095	0.300000011920929	8	6.60001044796846	9.94229973042806	-2.29356193691466
2016-02-22	Bratislava	11816	4	2016	2	22	20.2999992370605	6.19999980926514	14.1000003814697	12.1000003814697	8.31040477752686	61.6666679382324	5.66666650772095	0.100000001490116	8	10.0101140483862	12.6060002842585	1.9403673875646
2016-02-23	Bratislava	11816	2	2016	2	23	13.8999996185303	6.90000009536743	7	9.60000038146973	9.55474376678467	79.6666641235352	4	3.70000004768372	8	7.51610121757665	10.1479837406794	-0.428817358078336
2016-02-24	Bratislava	11816	4	2016	2	24	9.5	2.20000004768372	7.30000019073486	4.19999980926514	5.15511703491211	61	5.66666650772095	0	8	0.0324056105381803	6.40934985017777	-7.83005729075686
2016-02-25	Bratislava	11816	2	2016	2	25	5.40000009536743	-0.600000023841858	6	1.79999995231628	6.44389677047729	92.3333358764648	3	0	8	-1.3303881074606	2.33551644335588	-9.80499405668286
2016-02-26	Bratislava	11816	2	2016	2	26	6.80000019073486	-1.10000002384186	7.90000009536743	1.39999997615814	4.26630401611328	62.3333320617676	2.33333325386047	0	9	-1.18774594183506	4.11388340604703	-6.57566358133838
2016-02-27	Bratislava	11816	0	2016	2	27	7.80000019073486	-4.09999990463257	11.8999996185303	4.02500009536743	5.51064252853394	70.3333358764648	5	0	9	0.124979503271037	5.73417076662382	-8.10157866912873
2016-02-28	Bratislava	11816	4	2016	2	28	9.39999961853027	2.29999995231628	7.09999990463257	6.82499980926514	7.99931955337524	82.3333358764648	3.66666674613953	0.300000011920929	9	4.29109908715929	7.57075388711293	-3.71427957305774
2016-02-29	Bratislava	11816	2	2016	2	29	9.19999980926514	5	4.19999980926514	7.65000009536743	9.59918308258057	92	3.66666674613953	5.40000009536743	9	5.29746776626289	7.95140009117126	-3.16236153290218
2016-03-01	Bratislava	11816	5	2016	3	1	8.30000019073486	1.60000002384186	6.69999980926514	2.67499995231628	6.17725229263306	83.6666641235352	9	4.80000019073486	9	-3.17538222044691	3.73727928866545	-14.0878719143431
2016-03-02	Bratislava	11816	2	2016	3	2	8.39999961853027	-0.600000023841858	9	4.65000009536743	6.48833703994751	76.6666641235352	2.33333325386047	0.600000023841858	9	2.64107077827527	5.91408355423609	-3.76325700313593
2016-03-03	Bratislava	11816	0	2016	3	3	5.80000019073486	3.20000004768372	2.59999990463257	4.59999990463257	7.11050653457642	84	4.66666650772095	0.699999988079071	9	1.01011914827106	5.4711999130249	-7.99219955073966
2016-03-04	Bratislava	11816	1	2016	3	4	7.40000009536743	1.60000002384186	5.80000019073486	3.90000009536743	6.17725229263306	74	4.66666650772095	0	10	0.13975399701368	5.41580008172989	-8.17192667125991
2016-03-05	Bratislava	11816	2	2016	3	5	11.1999998092651	-0.800000011920929	12	7.40000009536743	6.53277778625488	65	7	0	10	3.60455934689615	8.7667500770092	-5.00813441151175
2016-03-06	Bratislava	11816	1	2016	3	6	10.8999996185303	5	5.90000009536743	8.02499961853027	6.39945602416992	60.6666679382324	4.66666650772095	0	10	5.26869230013025	9.42575798910459	-2.23075212352083
2016-03-07	Bratislava	11816	5	2016	3	7	7.69999980926514	3.79999995231628	3.90000009536743	4.25	6.44389677047729	78.3333358764648	3	0.200000002980232	10	1.6119013049056	5.47145818996429	-5.67283771772021
2016-03-08	Bratislava	11816	0	2016	3	8	6.69999980926514	1.79999995231628	4.90000009536743	4.19999980926514	6.44389677047729	78.3333358764648	4.33333349227905	1	10	0.692218727834831	5.42741635459264	-7.70932384212952
2016-03-09	Bratislava	11816	3	2016	3	9	10.3000001907349	0.400000005960464	9.89999961853027	3.54999995231628	6.17725229263306	76.6666641235352	1	0	10	3.11853911783658	4.95525011159579	-0.861585030638277
2016-03-10	Bratislava	11816	1	2016	3	10	13	-0.5	13.5	6.57499980926514	6.75498151779175	71.6666641235352	4.33333349227905	0	10	3.62783483059199	7.8099791165034	-4.25254984559686
2016-03-11	Bratislava	11816	5	2016	3	11	10	5.19999980926514	4.80000019073486	6.55000019073486	7.24382829666138	72.3333358764648	5.66666650772095	0	11	3.0004583873487	7.75972505051295	-5.60557112503875
2016-03-12	Bratislava	11816	1	2016	3	12	10.8000001907349	4.19999980926514	6.59999990463257	7.07499980926514	6.53277778625488	65	4.33333349227905	0	11	4.2458592732777	8.5043123459816	-3.26742051670651
2016-03-13	Bratislava	11816	3	2016	3	13	11.1999998092651	4.69999980926514	6.5	7.69999980926514	6.35501527786255	59.3333320617676	6.33333349227905	0	11	4.21124171884651	9.22093323281606	-3.88069628465978
2016-03-14	Bratislava	11816	2	2016	3	14	10.8000001907349	-0.300000011920929	11.1000003814697	5.22499990463257	4.75515127182007	55.3333320617676	3.66666674613953	0.600000023841858	11	2.33935456328976	7.50355832626025	-4.13592477183857
2016-03-15	Bratislava	11816	4	2016	3	15	6.40000009536743	0.899999976158142	5.5	2.875	6.17725229263306	82	4	1	11	-0.743736854139282	4.025875	-9.26298631541446
2016-03-16	Bratislava	11816	3	2016	3	16	8.39999961853027	1.29999995231628	7.09999990463257	4.09999990463257	6.79942178726196	81.3333358764648	3	0	11	1.43176102577754	5.16773310228983	-6.05490636655799
2016-03-17	Bratislava	11816	3	2016	3	17	11.8000001907349	-1.60000002384186	13.3999996185303	4.67500019073486	5.55508279800415	67.6666641235352	1.66666662693024	0	11	3.37083552529911	6.42221279424031	-1.58055917817435
2016-03-18	Bratislava	11816	1	2016	3	18	14.8000001907349	-2.09999990463257	16.8999996185303	8.27499961853027	6.13281202316284	62.3333320617676	3.66666674613953	0	12	6.05986743467678	9.56461224109332	-0.941623049978793
2016-03-19	Bratislava	11816	4	2016	3	19	9.80000019073486	3.20000004768372	6.59999990463257	6.625	6.44389677047729	66	4	0	12	3.86212054540564	8.097625	-3.49287746364004
2016-03-20	Bratislava	11816	6	2016	3	20	12	2.40000009536743	9.60000038146973	5.72499990463257	6.39945602416992	68	1.66666662693024	0	12	4.57720642603949	7.26939992141724	-0.454854553250756
2016-03-21	Bratislava	11816	2	2016	3	21	12.5	3	9.5	8.14999961853027	5.99949026107788	56	4.33333349227905	0	12	5.57461158929438	9.68669971084595	-1.54398279483468
2016-03-22	Bratislava	11816	2	2016	3	22	11.5	6	5.5	7.75	6.31057500839233	59.3333320617676	4.33333349227905	0	12	5.08019250666104	9.25975004720688	-2.17009348528835
2016-03-23	Bratislava	11816	3	2016	3	23	11	-1.10000002384186	12.1000003814697	6.47499990463257	5.37732076644897	59	3	0	12	4.2839802985797	8.28463742613792	-1.95635425012188
2016-03-24	Bratislava	11816	1	2016	3	24	10.5	3.5	7	6.47499990463257	5.51064252853394	57.3333320617676	6.66666650772095	0	12	2.53045800096836	8.35819998313586	-5.50991655175209
2016-03-25	Bratislava	11816	1	2016	3	25	11.8999996185303	0.400000005960464	11.5	8.02499961853027	6.39945602416992	63.3333320617676	3.33333325386047	0	13	5.9419523009539	9.33079140741031	-0.852056004424887
2016-03-26	Bratislava	11816	5	2016	3	26	10.5	6.30000019073486	4.19999980926514	8.19999980926514	7.86599779129028	73.3333358764648	4.66666650772095	0	13	5.48628388438928	9.12399974912007	-2.63259514675382
2016-03-27	Bratislava	11816	1	2016	3	27	14.5	-0.699999988079071	15.1999998092651	7.42500019073486	6.39945602416992	64.6666641235352	2.66666674613953	0	13	5.65480166275352	8.79990858596166	-0.588064507662321
2016-03-28	Bratislava	11816	1	2016	3	28	15.6000003814697	2.90000009536743	12.6999998092651	9.625	7.7771167755127	66	3	0	13	8.0669238696684	10.536625	1.38006243625623
2016-03-29	Bratislava	11816	3	2016	3	29	16.5	3.79999995231628	12.6999998092651	10.25	8.62148952484131	71	4.33333349227905	0	13	8.17031472008963	10.927875	0.387911121282147
2016-03-30	Bratislava	11816	0	2016	3	30	16	6.90000009536743	9.10000038146973	11.9250001907349	10.7546415328979	79	2.33333325386047	0	13	11.2117295420429	12.222412668705	4.79282582405498
2016-03-31	Bratislava	11816	3	2016	3	31	22	4.19999980926514	17.7999992370605	15.2749996185303	10.3991165161133	63.6666679382324	2.66666674613953	0	13	14.9972200144362	15.1201288668474	8.38529421179215
2016-04-01	Bratislava	11816	4	2016	4	1	16.8999996185303	7	9.89999961853027	9.625	8.22152328491211	64.6666641235352	5	0	14	7.12655856041031	10.5723750681877	-0.745138309608863
2016-04-02	Bratislava	11816	3	2016	4	2	15.1999998092651	1.70000004768372	13.5	9.17500019073486	5.73284578323364	50.3333320617676	4.66666650772095	0	14	6.69857900684764	10.6296126758734	-0.425484771789293
2016-04-03	Bratislava	11816	1	2016	4	3	21.3999996185303	2.20000004768372	19.2000007629395	12.3500003814697	6.71054077148438	49.6666679382324	4	0	14	10.8937299772429	12.9451919274966	3.8079548006283
2016-04-04	Bratislava	11816	1	2016	4	4	23	7.5	15.5	15.4499998092651	9.95470905303955	58.6666679382324	2	0	14	15.5439351650557	15.2340331926028	9.52102924678617
2016-04-05	Bratislava	11816	3	2016	4	5	25.1000003814697	6.90000009536743	18.2000007629395	16.5249996185303	10.9768447875977	60	2.33333325386047	0	14	16.6309769499249	16.0794997024536	10.2080413752205
2016-04-06	Bratislava	11816	1	2016	4	6	19.8999996185303	9.89999961853027	10	15.5749998092651	9.82138729095459	54.3333320617676	6	0	14	14.3217996346188	15.3049956829866	6.1496876428945
2016-04-07	Bratislava	11816	3	2016	4	7	20.2000007629395	10	10.1999998092651	15.3500003814697	9.68806552886963	55.3333320617676	2	0.800000011920929	14	15.4274820970152	15.1411836151441	9.4078041520482
2016-04-08	Bratislava	11816	6	2016	4	8	14.1000003814697	8	6.09999990463257	9.94999980926514	10.399115562439	82	6	2.90000009536743	15	7.18426730303836	10.4004498281479	-1.86049805338133
2016-04-09	Bratislava	11816	2	2016	4	9	9.30000019073486	7.19999980926514	2.09999990463257	8.14999961853027	8.93257427215576	82.6666641235352	5.33333349227905	0.800000011920929	15	5.14839583576439	8.75536641038259	-3.80923885531962
2016-04-10	Bratislava	11816	3	2016	4	10	10.8999996185303	7.5	3.40000009536743	9.375	8.35484504699707	71	3.66666674613953	0	15	7.40169234014824	10.1924375	0.0260668709037906
2016-04-11	Bratislava	11816	1	2016	4	11	15	6.80000019073486	8.19999980926514	10.2250003814697	9.55474376678467	75.6666641235352	3	0	15	8.78748498618066	10.7971378902117	1.77607648503172
2016-04-12	Bratislava	11816	1	2016	4	12	16.8999996185303	3.20000004768372	13.6999998092651	10.9750003814697	10.487998008728	79.6666641235352	3	0	15	9.68818580917082	11.3692128881137	2.57315426495677
2016-04-13	Bratislava	11816	1	2016	4	13	21.7000007629395	3.5	18.2000007629395	13.9250001907349	10.9768447875977	70.3333358764648	5.66666650772095	21	15	12.3150905897859	14.018820984904	4.03665704296285
2016-04-14	Bratislava	11816	3	2016	4	14	15.3999996185303	10.5	4.90000009536743	12.3249998092651	9.68806552886963	67	6	0	15	10.1978920652612	12.7197623438835	1.85671015322175
2016-04-15	Bratislava	11816	1	2016	4	15	18.7999992370605	4.59999990463257	14.1999998092651	14.2749996185303	9.55474281311035	60.6666679382324	2	0	16	14.1756035638066	14.3236746994813	8.25708553188115
2016-04-16	Bratislava	11816	3	2016	4	16	24	6.09999990463257	17.8999996185303	15.1750001907349	10.0435905456543	59.6666679382324	3	0	16	14.7321101888556	15.0252626531442	7.89025353025297
2016-04-17	Bratislava	11816	3	2016	4	17	22.7999992370605	7.30000019073486	15.5	16.2000007629395	10.9324035644531	60.6666679382324	4.33333349227905	0	16	15.5248065310801	15.8322339431127	7.8811962089309
2016-04-18	Bratislava	11816	3	2016	4	18	15.8000001907349	10.3000001907349	5.5	11.7250003814697	9.55474376678467	69.6666641235352	4.33333349227905	0	16	9.99348729752772	12.1879628566424	2.27385126242159
2016-04-19	Bratislava	11816	3	2016	4	19	16.3999996185303	7.59999990463257	8.80000019073486	12.4499998092651	6.93274354934692	47	4.33333349227905	0	16	10.8896220321492	13.0475748648643	3.68656641376505
2016-04-20	Bratislava	11816	2	2016	4	20	14.6999998092651	6.59999990463257	8.10000038146973	10.0249996185303	5.91060876846313	48	5	0	16	7.62667088177811	11.3048497276306	0.366864152282603
2016-04-21	Bratislava	11816	4	2016	4	21	17.7999992370605	3.09999990463257	14.6999998092651	11.3000001907349	8.08820056915283	61.3333320617676	1.33333337306976	0	16	11.3039842498853	11.9805335058848	6.53107480721927
2016-04-22	Bratislava	11816	0	2016	4	22	21	4.09999990463257	16.8999996185303	14.0500001907349	7.51047277450562	48.6666679382324	4	0	17	12.9817184307706	14.1770501337369	5.73585728523978
2016-04-23	Bratislava	11816	0	2016	4	23	16.2999992370605	6.59999990463257	9.69999980926514	12.6750001907349	8.71037006378174	60.3333320617676	2.33333325386047	0.5	17	12.0953025988899	13.0731543285529	5.97276881520958
2016-04-24	Bratislava	11816	2	2016	4	24	13	4	9	7.34999990463257	4.79959154129028	48	7.33333349227905	0	17	3.43455900507218	9.39489993190765	-4.29443854182043
2016-04-25	Bratislava	11816	3	2016	4	25	11.6999998092651	3.20000004768372	8.5	5.80000019073486	5.11067628860474	56.3333320617676	5.66666650772095	0	17	2.05320765489746	7.88945020577113	-5.55635564219167
2016-04-26	Bratislava	11816	2	2016	4	26	15.8999996185303	-1.20000004768372	17.1000003814697	10.2749996185303	5.59952402114868	48.6666679382324	4	7.5	17	8.34515461243065	11.4678580300172	1.49929069951358
2016-04-27	Bratislava	11816	5	2016	4	27	11.8000001907349	3.70000004768372	8.10000038146973	5.625	7.51047277450562	81.6666641235352	4	6.59999990463257	17	2.63389190552699	6.51989595746994	-5.66919609361343
2016-04-28	Bratislava	11816	2	2016	4	28	10	-1.10000002384186	11.1000003814697	4.75	6.53277778625488	74.6666641235352	2.33333325386047	0	17	2.75888040683607	6.10850013637543	-3.53186069024916
2016-04-29	Bratislava	11816	3	2016	4	29	16.2999992370605	-1.29999995231628	17.6000003814697	10.2749996185303	6.57721853256226	54	1	0	18	10.5666916988504	11.3439247150421	6.60739501316711
2016-04-30	Bratislava	11816	2	2016	4	30	18.6000003814697	2.40000009536743	16.2000007629395	12.2749996185303	7.37715005874634	54.3333320617676	2	0	18	11.8465288759238	12.8338455632369	6.18227765869384
2016-05-01	Bratislava	11816	2	2016	5	1	18.7000007629395	6.40000009536743	12.3000001907349	14.625	9.55474281311035	59	4.33333349227905	0	18	13.5780285935896	14.5968125	6.0146487417961
2016-05-02	Bratislava	11816	6	2016	5	2	19.7000007629395	11.3000001907349	8.39999961853027	14.0749998092651	11.4212503433228	71	3.66666674613953	3.79999995231628	18	13.1349419880772	14.1427873396873	5.78724295228094
2016-05-03	Bratislava	11816	5	2016	5	3	17.2999992370605	10.3999996185303	6.90000009536743	13.5249996185303	11.0657262802124	70	4.66666650772095	1.79999995231628	18	12.1072774948048	13.6858746814728	4.23512808207467
2016-05-04	Bratislava	11816	1	2016	5	4	13.8999996185303	10.5	3.40000009536743	11.4750003814697	10.3102350234985	75.3333358764648	7.33333349227905	0	18	8.75588400735881	11.8853919540723	-0.308513597023799
2016-05-05	Bratislava	11816	4	2016	5	5	20.6000003814697	9.5	11.1000003814697	14.7250003814697	10.5324373245239	63.6666679382324	4.66666650772095	0	18	13.5993333949932	14.6800378068129	5.82841118007543
2016-05-06	Bratislava	11816	0	2016	5	6	22.7999992370605	8.80000019073486	14	16.9249992370605	11.2434883117676	59.3333320617676	1.33333337306976	0	19	17.6626324435196	16.3826077240785	12.2659489755152
2016-05-07	Bratislava	11816	0	2016	5	7	23.5	8.19999980926514	15.3000001907349	17.2749996185303	9.51030254364014	48.3333320617676	3.33333325386047	0	19	17.1417149100686	16.486437207524	9.8821646631769
2016-05-08	Bratislava	11816	3	2016	5	8	21.7000007629395	8.19999980926514	13.5	15.3999996185303	9.24365901947021	52.3333320617676	3	0	19	15.0023197485725	15.1640497122447	8.16167541807983
2016-05-09	Bratislava	11816	5	2016	5	9	22.7000007629395	9	13.6999998092651	16.2250003814697	10.1769123077393	56	3.66666674613953	9.30000019073486	19	15.7575995463477	15.8075502891541	8.44540501457815
2016-05-10	Bratislava	11816	2	2016	5	10	18.2000007629395	10.8999996185303	7.30000019073486	13.5500001907349	12.7989120483398	81.6666641235352	5	0	19	12.0339156323244	13.645791851457	3.75160588752734
2016-05-11	Bratislava	11816	0	2016	5	11	20.5	10.5	10	16.2749996185303	13.332200050354	72	3.66666674613953	2	19	15.8185906356897	16.0016496772766	8.48128589561225
2016-05-12	Bratislava	11816	1	2016	5	12	16	11.8000001907349	4.19999980926514	13.8999996185303	14.9765043258667	95.3333358764648	3.66666674613953	19	19	12.921469685389	13.915399619929	5.14031682504132
2016-05-13	Bratislava	11816	0	2016	5	13	18.3999996185303	12.1999998092651	6.19999980926514	15.2749996185303	12.976674079895	74.6666641235352	3.33333325386047	4.5	20	14.720144616206	15.1670163275083	7.56305971076539
2016-05-14	Bratislava	11816	3	2016	5	14	21.7000007629395	13.1999998092651	8.5	16.1499996185303	11.7767763137817	64.6666641235352	5.33333349227905	0.400000005960464	20	15.202864183931	15.8293496695836	7.14344242832318
2016-05-15	Bratislava	11816	3	2016	5	15	15.1999998092651	9.19999980926514	6	10.6000003814697	6.08837127685547	46	5	0	20	8.34558398324183	11.7583002681732	1.09217693387004
2016-05-16	Bratislava	11816	2	2016	5	16	13.8000001907349	6.30000019073486	7.5	9.77499961853027	7.95487976074219	64.3333358764648	2.66666674613953	0.400000005960464	20	8.45157610619387	10.7018871272723	2.10763380338844
2016-05-17	Bratislava	11816	5	2016	5	17	15.1999998092651	5.90000009536743	9.30000019073486	12.1000003814697	7.24382829666138	52.6666679382324	4.66666650772095	0.100000001490116	20	10.335463188444	12.7248002653758	2.89286431832884
2016-05-18	Bratislava	11816	3	2016	5	18	19.5	9	10.5	13.6999998092651	8.57704830169678	55.3333320617676	2.66666674613953	0	20	13.1227858495272	13.8965331950506	6.6763865139419
2016-05-19	Bratislava	11816	2	2016	5	19	22	8.39999961853027	13.6000003814697	15.8249998092651	11.0657243728638	62	3.66666674613953	0	20	15.2696626882988	15.5480748491287	7.96967822608972
2016-05-20	Bratislava	11816	2	2016	5	20	22.3999996185303	11.5	10.8999996185303	16.3999996185303	12.1767425537109	65.3333358764648	4.33333349227905	0.200000002980232	21	15.7720148936087	16.0377330511729	8.10919674966102
2016-05-21	Bratislava	11816	2	2016	5	21	24.5	13.3999996185303	11.1000003814697	19.0750007629395	10.9324035644531	49.3333320617676	2.33333325386047	0	21	19.6351266914301	17.8001005183379	12.8082318877465
2016-05-22	Bratislava	11816	2	2016	5	22	26.3999996185303	10.1000003814697	16.2999992370605	19.0750007629395	11.0212850570679	51.6666679382324	4	0	21	19.1535680489589	17.8588130921205	11.4189154070777
2016-05-23	Bratislava	11816	2	2016	5	23	26.7999992370605	12	14.8000001907349	20.8500003814697	13.198878288269	54	4	12.6000003814697	21	21.3336734162114	19.2434502849579	13.4930582571113
2016-05-24	Bratislava	11816	2	2016	5	24	19.8999996185303	10	9.89999961853027	13.5500001907349	12.4878273010254	81.3333358764648	6.66666650772095	13	21	11.5857559280637	13.6475334911982	2.68305981537162
2016-05-25	Bratislava	11816	1	2016	5	25	22.1000003814697	12.3999996185303	9.69999980926514	17.7999992370605	14.3987760543823	70.3333358764648	7	0	21	16.9691883629026	17.2615494077047	8.42584710240321
2016-05-26	Bratislava	11816	2	2016	5	26	24.2000007629395	13.8000001907349	10.3999996185303	18.8250007629395	15.0209455490112	68	2.66666674613953	0	21	19.2221369899189	18.0638006286621	12.4889661260994
2016-05-27	Bratislava	11816	1	2016	5	27	26.2999992370605	11.5	14.8000001907349	20.4500007629395	16.5319271087646	69.3333358764648	3	0	22	21.0670399977333	19.4464340508143	14.0958281258419
2016-05-28	Bratislava	11816	2	2016	5	28	28.1000003814697	16.2999992370605	11.8000001907349	22.4750003814697	17.5096225738525	64	4	0	22	23.3295449560142	20.8959503059387	15.6724226055869
2016-05-29	Bratislava	11816	1	2016	5	29	28.2999992370605	16.5	11.8000001907349	22.8999996185303	17.6429443359375	62.6666679382324	4	0	22	23.8515411908986	21.1751997556051	16.1397302534721
2016-05-30	Bratislava	11816	3	2016	5	30	25.5	15.3999996185303	10.1000003814697	19.75	15.0209455490112	63.6666679382324	4	0	22	19.9826214438129	18.7008750367165	12.390544610948
2016-05-31	Bratislava	11816	1	2016	5	31	24.7000007629395	12.5	12.1999998092651	19.7999992370605	14.5320978164673	62	2.33333325386047	0	22	20.4892455154148	18.6922993965149	13.8504495486824
2016-06-01	Bratislava	11816	2	2016	6	1	24.1000003814697	10.8999996185303	13.1999998092651	18.2000007629395	15.0653867721558	70.6666641235352	2.33333325386047	11.1000003814697	22	18.6042914584419	17.6030672547658	12.1896521107541
2016-06-02	Bratislava	11816	6	2016	6	2	24	11.5	12.5	17.9750003814697	15.7319955825806	75.6666641235352	3.33333325386047	1.39999997615814	22	17.9892654366763	17.5099294484774	10.8904793127721
2016-06-03	Bratislava	11816	2	2016	6	3	24.7999992370605	14.6999998092651	10.1000003814697	19.75	15.9986391067505	72	1.66666662693024	0	23	20.6908793861263	18.9415	14.8952382850913
2016-06-04	Bratislava	11816	3	2016	6	4	25.6000003814697	13.5	12.1000003814697	19.8500003814697	17.331859588623	73	1	5.09999990463257	23	21.1713118007644	19.0555253248215	16.2677853648883
2016-06-05	Bratislava	11816	2	2016	6	5	25.2999992370605	15.6999998092651	9.60000038146973	18.7250003814697	17.687385559082	79.6666641235352	1.66666662693024	5.30000019073486	23	19.5132317194667	18.2525044463793	13.8959736421486
2016-06-06	Bratislava	11816	4	2016	6	6	25.5	13	12.5	20.5	15.5542325973511	61.6666679382324	2.66666674613953	0	23	21.21558218126	19.2350000419617	14.2819217006683
2016-06-07	Bratislava	11816	1	2016	6	7	23.6000003814697	10.5	13.1000003814697	18.7250003814697	10.399115562439	47	1.66666662693024	0	23	19.5132317194667	17.4934127702713	13.2700893190263
2016-06-08	Bratislava	11816	4	2016	6	8	25.7000007629395	9.89999961853027	15.8000001907349	19.3999996185303	11.2879295349121	52	2.33333325386047	0	23	20.0180070011716	18.1063997192383	13.2043355956892
2016-06-09	Bratislava	11816	4	2016	6	9	25.8999996185303	12	13.8999996185303	19.5249996185303	14.5765380859375	63	2	9.69999980926514	23	20.2894246194991	18.5024121961594	13.9728703030029
2016-06-10	Bratislava	11816	3	2016	6	10	24.3999996185303	15.5	8.89999961853027	19.7250003814697	15.6431150436401	69	4.33333349227905	0	24	19.8818783804992	18.8341378164291	12.2256038198426
2016-06-11	Bratislava	11816	2	2016	6	11	23.8999996185303	13.1999998092651	10.6999998092651	17.2999992370605	16.6652507781982	85	4	9	24	16.9734603390461	17.0689993000031	9.47500989375987
2016-06-12	Bratislava	11816	4	2016	6	12	22	15	7	18.3500003814697	15.9097585678101	75	2	0	24	18.9210941288394	17.8206253290176	12.8712936110066
2016-06-13	Bratislava	11816	0	2016	6	13	24.5	13.1000003814697	11.3999996185303	18.7250003814697	15.2431488037109	70.3333358764648	3	0	24	18.9954276467358	18.0356212116559	12.0642045074347
2016-06-14	Bratislava	11816	3	2016	6	14	23.8999996185303	16	7.90000009536743	19.375	14.3098945617676	62.6666679382324	4	0	24	19.5220357038584	18.3740000340939	11.9261300193833
2016-06-15	Bratislava	11816	3	2016	6	15	20.6000003814697	15.1999998092651	5.40000009536743	17.5499992370605	15.1987075805664	76	3.33333325386047	1.89999997615814	24	17.4746803635969	17.1473993377686	10.3670240675962
2016-06-16	Bratislava	11816	2	2016	6	16	26	12.5	13.5	21.25	17.0207748413086	69.3333358764648	5.66666650772095	0	24	21.5665725024947	20.1115000944138	13.4702286097814
2016-06-17	Bratislava	11816	2	2016	6	17	26.3999996185303	16.5	9.89999961853027	21.75	14.4432172775269	52.3333320617676	5.66666650772095	0	25	22.1980729907955	19.849291615963	13.7039422278068
2016-06-18	Bratislava	11816	6	2016	6	18	25.2000007629395	13.1999998092651	12	20.3250007629395	11.9545392990112	49.3333320617676	2	0	25	21.2210558273595	18.7017671762625	14.487262686387
2016-06-19	Bratislava	11816	3	2016	6	19	26.5	12.3000001907349	14.1999998092651	20.375	15.4653520584106	64.6666641235352	4.33333349227905	5.59999990463257	25	20.6853096844754	19.2332915844917	12.9539468135015
2016-06-20	Bratislava	11816	0	2016	6	20	21.8999996185303	16.1000003814697	5.80000019073486	18.1749992370605	17.465181350708	83	3.33333325386047	2.59999990463257	25	18.2314210804289	17.8313868083954	11.19005003296
2016-06-21	Bratislava	11816	3	2016	6	21	27.3999996185303	13.3000001907349	14.1000003814697	21.3999996185303	17.0207748413086	68.6666641235352	1	0	25	22.8879856135649	20.2108995877584	17.7283257687678
2016-06-22	Bratislava	11816	2	2016	6	22	30.1000003814697	14.6999998092651	15.3999996185303	25	17.1985378265381	54.3333320617676	1.66666662693024	0	25	26.7227355333786	22.3627499265671	19.8348041005739
2016-06-23	Bratislava	11816	5	2016	6	23	32.7999992370605	17.2000007629395	15.6000003814697	26.2749996185303	19.7316570281982	58	1.33333337306976	0	25	28.2321209974684	23.5549747066498	21.6776202937045
2016-06-24	Bratislava	11816	1	2016	6	24	34.2000007629395	17.3999996185303	16.7999992370605	28.1000003814697	22.5314178466797	60	3.66666674613953	0	26	30.2432042978512	25.1080002975464	22.312965258354
2016-06-25	Bratislava	11816	4	2016	6	25	33.5	21	12.5	27.875	21.8203678131104	58.3333320617676	4.33333349227905	0	26	29.9556763247612	24.8098957397938	21.7189853181345
2016-06-26	Bratislava	11816	3	2016	6	26	26.6000003814697	19.5	7.09999990463257	22.25	18.4873180389404	69	4.66666650772095	0	26	22.9557608461229	20.928625	15.1892963966658
2016-06-27	Bratislava	11816	0	2016	6	27	22	17	5	18.7999992370605	15.5986738204956	70	5.33333349227905	0	26	18.5334063448268	18.0904993629456	10.4959126911195
2016-06-28	Bratislava	11816	2	2016	6	28	27	14.3000001907349	12.6999998092651	20.6000003814697	13.2433195114136	55	4.33333349227905	0	26	20.9634211551992	19.090250287056	13.0309747617238
2016-06-29	Bratislava	11816	2	2016	6	29	30.8999996185303	13.3000001907349	17.6000003814697	24.3999996185303	15.0653867721558	50.6666679382324	2	0	26	25.9665441712135	21.7137997912725	18.7223319190446
2016-06-30	Bratislava	11816	3	2016	6	30	31.7999992370605	16.7999992370605	15	25.5499992370605	17.1985378265381	54	4.66666650772095	0	26	27.0589110143046	22.7543494300842	18.6352053068242
2016-07-01	Bratislava	11816	6	2016	7	1	31	20	11	25.6499996185303	19.1539249420166	58.3333320617676	2.33333325386047	0	27	27.3811158082296	23.0947912946383	20.1504985830201
2016-07-02	Bratislava	11816	4	2016	7	2	32.9000015258789	16.7000007629395	16.2000007629395	24.125	18.4428768157959	60.6666679382324	6.33333349227905	13.1000003814697	27	25.1452228782367	22.0427917339802	16.6385411506734
2016-07-03	Bratislava	11816	4	2016	7	3	22.8999996185303	16.2000007629395	6.69999980926514	18.375	14.4432172775269	68	4.33333349227905	0.100000001490116	27	18.2132119137325	17.693	10.5423382813751
2016-07-04	Bratislava	11816	4	2016	7	4	25.8999996185303	14.3999996185303	11.5	19.6749992370605	13.0211153030396	57.3333320617676	2.66666674613953	0	27	20.2337346870364	18.4605993799051	13.2645034879668
2016-07-05	Bratislava	11816	5	2016	7	5	29.6000003814697	15	14.6000003814697	22.4750003814697	15.5986738204956	58	3	0	27	23.4989317616866	20.6327752933502	16.1236805600797
2016-07-06	Bratislava	11816	5	2016	7	6	26.7999992370605	19	7.80000019073486	21.8250007629395	11.2879295349121	41.6666679382324	4.66666650772095	0	27	22.4273256660664	19.4748964027246	13.9229937514859
2016-07-07	Bratislava	11816	3	2016	7	7	25.6000003814697	13.3000001907349	12.3000001907349	19.6749992370605	10.3546752929688	45.3333320617676	3.33333325386047	0	27	20.0475988008259	18.1190494302591	12.4479096757006
2016-07-08	Bratislava	11816	2	2016	7	8	29.3999996185303	12.1999998092651	17.2000007629395	22.2250003814697	14.3543348312378	53.6666679382324	2.66666674613953	0	28	23.2685345882933	20.2564128382842	15.9618103944561
2016-07-09	Bratislava	11816	2	2016	7	9	28.8999996185303	19	9.89999961853027	22.2749996185303	15.1987075805664	55.3333320617676	4	0	28	23.0838982909744	20.364941324536	15.1724410456582
2016-07-10	Bratislava	11816	1	2016	7	10	31	14.1999998092651	16.7999992370605	24.25	13.8654870986938	46	2.33333325386047	0	28	25.7317798848571	21.35425	18.072755623086
2016-07-11	Bratislava	11816	2	2016	7	11	34.5999984741211	16.5	18.1000003814697	26.7000007629395	17.9984683990479	52.6666679382324	4	0	28	28.5188114280335	23.5239339829763	20.1484156387756
2016-07-12	Bratislava	11816	1	2016	7	12	31.1000003814697	20.2000007629395	10.8999996185303	24.1749992370605	20.1760635375977	65	2.33333325386047	19.5	28	25.6434216803555	22.3125618839264	18.8315136127051
2016-07-13	Bratislava	11816	3	2016	7	13	27.2999992370605	18.6000003814697	8.69999980926514	21.9750003814697	19.0206050872803	71.6666641235352	2.66666674613953	15.8000001907349	28	22.9710053197368	20.8101460508029	16.253891254146
2016-07-14	Bratislava	11816	2	2016	7	14	21.2000007629395	13.1999998092651	8	16.2749996185303	13.2877588272095	72.6666641235352	7.66666650772095	0	28	14.8887728884058	16.0081579843839	6.10550780105692
2016-07-15	Bratislava	11816	2	2016	7	15	21.6000003814697	12.6999998092651	8.89999961853027	17.7000007629395	11.7767763137817	58.6666679382324	6	0	29	17.0182019477725	16.9725339452108	8.73282599211312
2016-07-16	Bratislava	11816	2	2016	7	16	18.1000003814697	14.6000003814697	3.5	15.3249998092651	13.6432847976685	77.6666641235352	8	3.5	29	13.5972796559368	15.2236623211543	4.59612433973228
2016-07-17	Bratislava	11816	5	2016	7	17	23.5	14.5	9	18.9249992370605	14.9320640563965	69	4.33333349227905	0	29	18.8930378576564	18.1705368671417	11.2323475611785
2016-07-18	Bratislava	11816	4	2016	7	18	27.7999992370605	17.7999992370605	10	22.7749996185303	18.0873508453369	64.6666641235352	2.66666674613953	2.5	29	23.9230980711302	21.166891243585	16.9531299700263
2016-07-19	Bratislava	11816	6	2016	7	19	28	14.8000001907349	13.1999998092651	21.5499992370605	16.3986053466797	64	2.33333325386047	0	29	22.5509159813911	20.1540993881226	15.8514121781528
2016-07-20	Bratislava	11816	2	2016	7	20	26.5	15.1999998092651	11.3000001907349	21.75	16.2208423614502	62.6666679382324	2.66666674613953	0	29	22.7032285240423	20.261333384037	15.7216418751308
2016-07-21	Bratislava	11816	3	2016	7	21	30	15.5	14.5	24.2250003814697	17.5096225738525	58.6666679382324	1.66666662693024	7.40000009536743	29	25.8323191118262	22.0141836960952	19.2430733027321
2016-07-22	Bratislava	11816	0	2016	7	22	29.7999992370605	18	11.8000001907349	23.9500007629395	21.3315200805664	72.3333358764648	2.33333325386047	1.29999995231628	30	25.3783515609354	22.5120257790248	18.8842712884363
2016-07-23	Bratislava	11816	2	2016	7	23	30.7000007629395	19.5	11.1999998092651	24.6499996185303	21.6870441436768	71.3333358764648	1.33333337306976	27.8999996185303	30	26.3951778745348	23.049683153979	20.691146085818
2016-07-24	Bratislava	11816	2	2016	7	24	29.6000003814697	20	9.60000038146973	24.75	22.88694190979	74.3333358764648	2.33333325386047	0	30	26.3208285894218	23.3030418100357	19.9033750290274
2016-07-25	Bratislava	11816	1	2016	7	25	30.3999996185303	19.7999992370605	10.6000003814697	25.5499992370605	22.0870113372803	67.6666641235352	2.33333325386047	0	30	27.2633056179082	23.5849408848445	20.5098768736068
2016-07-26	Bratislava	11816	3	2016	7	26	30.7999992370605	20	10.8000001907349	25.8999996185303	20.753791809082	62.3333320617676	3	0	30	27.6121312704347	23.5382996178309	20.2033228353887
2016-07-27	Bratislava	11816	1	2016	7	27	28.7999992370605	19	9.80000019073486	25.6000003814697	22.2647762298584	68.3333358764648	2	3.20000004768372	30	27.3639898724147	23.6667504702886	20.870561519911
2016-07-28	Bratislava	11816	0	2016	7	28	26	19.7999992370605	6.19999980926514	22.75	19.8649768829346	71.6666641235352	3.33333325386047	0	30	23.7707640513955	21.4643748846054	16.6594375159169
2016-07-29	Bratislava	11816	3	2016	7	29	29.5	17	12.5	24.3500003814697	18.0429096221924	61.6666679382324	3.33333325386047	0	31	25.7080207483635	22.2732920365969	18.1880502995066
2016-07-30	Bratislava	11816	4	2016	7	30	32	16.7999992370605	15.1999998092651	25.2999992370605	19.5094528198242	61	2	0	31	27.014627336525	22.9833994007111	20.1707933358324
2016-07-31	Bratislava	11816	9	2016	7	31	32.4000015258789	18.1000003814697	14.3000001907349	23.9249992370605	21.0204334259033	71.3333358764648	5.66666650772095	11.8999996185303	31	24.9450991513108	22.4389911558469	16.9770721016256
2016-08-01	Bratislava	11816	0	2016	8	1	25.5	18.1000003814697	7.40000009536743	21.2749996185303	15.2431488037109	61	4.66666650772095	0	31	21.7434657236645	19.8217622003555	13.7868538647756
2016-08-02	Bratislava	11816	1	2016	8	2	26.6000003814697	14.5	12.1000003814697	22.0499992370605	13.5988435745239	51.6666679382324	1.33333337306976	0	31	23.4560684466177	20.0429578260104	17.1795339759914
2016-08-03	Bratislava	11816	2	2016	8	3	27.2999992370605	18.2000007629395	9.10000038146973	21.375	17.9540309906006	70.6666641235352	3.33333325386047	0	31	22.1059344743649	20.2658332371712	14.9648016400577
2016-08-04	Bratislava	11816	4	2016	8	4	30.7999992370605	16.5	14.3000001907349	24.0499992370605	20.1760635375977	68.6666641235352	3.33333325386047	0	31	25.3447838186504	22.4042159016291	18.1193751448228
2016-08-05	Bratislava	11816	3	2016	8	5	28.6000003814697	17.5	11.1000003814697	21.0750007629395	19.2428073883057	74.6666641235352	4.33333349227905	6.19999980926514	32	21.5505448472659	20.1588838980039	14.0216895453731
2016-08-06	Bratislava	11816	4	2016	8	6	24.7000007629395	15.5	9.19999980926514	19.9249992370605	15.2875900268555	66.3333358764648	6	0	32	19.841490578307	18.9204702875455	11.5820067552148
2016-08-07	Bratislava	11816	1	2016	8	7	26	15	11	20.75	13.6432838439941	55.3333320617676	4	0	32	21.2108500836915	19.2145832896233	13.4082236132166
2016-08-08	Bratislava	11816	2	2016	8	8	28	11.6000003814697	16.3999996185303	21.1499996185303	14.3543357849121	58.3333320617676	1.66666662693024	0	32	22.2993739204468	19.6260413261096	16.0259890961774
2016-08-09	Bratislava	11816	3	2016	8	9	29.2000007629395	13.1999998092651	16	21.3500003814697	15.8653182983398	63	3.33333325386047	2	32	22.0756653075695	19.9560253038406	14.7372628548397
2016-08-10	Bratislava	11816	4	2016	8	10	19.7000007629395	13	6.69999980926514	14.3000001907349	13.7321653366089	83.3333358764648	4	6.80000019073486	32	13.2887755907403	14.3183335037867	5.5568881793197
2016-08-11	Bratislava	11816	1	2016	8	11	20.5	11.1000003814697	9.39999961853027	14.9250001907349	9.73250675201416	57.6666679382324	5.33333349227905	0	32	13.6632744372696	14.826045982631	5.69966485516539
2016-08-12	Bratislava	11816	0	2016	8	12	20.6000003814697	7.30000019073486	13.3000001907349	16.1499996185303	11.9545392990112	67	3	0	33	15.9030205715627	15.850524687767	9.00065186060841
2016-08-13	Bratislava	11816	2	2016	8	13	24.2000007629395	14.3000001907349	9.89999961853027	18.4249992370605	17.2874202728271	81.3333358764648	1	0	33	19.5930773801738	18.0220327036222	14.9565571150303
2016-08-14	Bratislava	11816	3	2016	8	14	29.5	13	16.5	22.4500007629395	17.1096572875977	66.3333358764648	2	0	33	23.695697683235	20.9779257328669	17.2817210020914
2016-08-15	Bratislava	11816	1	2016	8	15	27	16.6000003814697	10.3999996185303	20.9500007629395	16.1764011383057	64.3333358764648	2.33333325386047	0	33	21.8440593335475	19.6847257034938	15.18915946093
2016-08-16	Bratislava	11816	2	2016	8	16	26.6000003814697	11.6999998092651	14.8999996185303	20.5750007629395	15.1542663574219	62.6666679382324	2.33333325386047	9.30000019073486	33	21.402272805124	19.3276006487687	14.7267777392852
2016-08-17	Bratislava	11816	0	2016	8	17	23.7000007629395	15.5	8.19999980926514	18.25	13.8210477828979	66.6666641235352	3.33333325386047	0	33	18.3222308902045	17.5624999475479	11.1500744131026
2016-08-18	Bratislava	11816	3	2016	8	18	25.7999992370605	11	14.8000001907349	18.5750007629395	15.2431488037109	72.6666641235352	3	0	33	18.8152879402579	17.9623922579129	11.9128946569115
2016-08-19	Bratislava	11816	3	2016	8	19	27.6000003814697	14.1000003814697	13.5	20.375	17.820707321167	75	2	0	34	21.279281806085	19.5671875	15.1999027608687
2016-08-20	Bratislava	11816	5	2016	8	20	28.5	14.5	14	21.3500003814697	18.176233291626	73.6666641235352	3.66666674613953	0	34	22.0092815969966	20.3578918970744	14.7691751168602
2016-08-21	Bratislava	11816	1	2016	8	21	21.6000003814697	17	4.59999990463257	18.9750003814697	17.3762989044189	78.3333358764648	4.33333349227905	2.79999995231628	34	18.9548417164706	18.4417295652707	11.3830807892805
2016-08-22	Bratislava	11816	3	2016	8	22	20.7999992370605	15.3999996185303	5.40000009536743	17.9249992370605	14.5765380859375	71	4.66666650772095	1.29999995231628	34	17.578145176233	17.3787118587494	9.77654930266811
2016-08-23	Bratislava	11816	1	2016	8	23	26.2000007629395	14.6999998092651	11.5	20.7250003814697	15.1542663574219	62	4.33333349227905	0	34	21.1179272658706	19.4239753017426	13.325566978924
2016-08-24	Bratislava	11816	2	2016	8	24	27.7999992370605	16.1000003814697	11.6999998092651	21.6499996185303	15.2875900268555	57.6666679382324	3	0	34	22.5081599401571	19.9852414240201	15.1841386336486
2016-08-25	Bratislava	11816	6	2016	8	25	27.7999992370605	14	13.8000001907349	21.1749992370605	14.3987760543823	57	1.66666662693024	0	34	22.3280966066775	19.5963619174957	16.0099451634718
2016-08-26	Bratislava	11816	0	2016	8	26	27.7999992370605	14.1000003814697	13.6999998092651	20.8500003814697	14.3543348312378	59.3333320617676	3	0	35	21.5474133118746	19.4297169184049	14.3257966579223
2016-08-27	Bratislava	11816	4	2016	8	27	30.2999992370605	13	17.2999992370605	22.0249996185303	16.7541313171387	66	3.66666674613953	0	35	22.8326729364177	20.6178246898651	15.3910723422552
2016-08-28	Bratislava	11816	2	2016	8	28	30.5	14.1999998092651	16.2999992370605	22.1749992370605	16.3986053466797	62.6666679382324	3.66666674613953	0	35	23.0156485311045	20.5990661140601	15.4724758620317
2016-08-29	Bratislava	11816	2	2016	8	29	27.6000003814697	15.8000001907349	11.8000001907349	22.2999992370605	17.9984683990479	68	4.66666650772095	0	35	23.0179288538151	20.9271993713379	15.2243382807377
2016-08-30	Bratislava	11816	1	2016	8	30	27.1000003814697	17.5	9.60000038146973	20.7749996185303	14.6654205322266	59	3.33333325386047	0	35	21.3794629243282	19.3599872045517	13.971101131338
2016-08-31	Bratislava	11816	7	2016	8	31	26	12.8000001907349	13.1999998092651	19.2999992370605	12.3989458084106	56	2	0	35	20.0274032728765	18.1383994216919	13.5817030471463
2016-09-01	Bratislava	11816	1	2016	9	1	27.8999996185303	11.3000001907349	16.6000003814697	19.75	13.4210815429688	59.6666679382324	2.66666674613953	0	35	20.3229943755906	18.5853750367165	13.3955525953631
2016-09-02	Bratislava	11816	2	2016	9	2	29.2999992370605	12.5	16.7999992370605	21.1749992370605	14.8431825637817	59.6666679382324	1.33333337306976	0	36	22.4669452265765	19.6942619529883	16.5895016664393
2016-09-03	Bratislava	11816	4	2016	9	3	29	13.5	15.5	21.9750003814697	14.7543001174927	58.3333320617676	1.66666662693024	0	36	23.247237905861	20.261979408439	16.8849880644004
2016-09-04	Bratislava	11816	4	2016	9	4	30.1000003814697	14.1999998092651	15.8999996185303	23.8999996185303	15.8208770751953	56	2.66666674613953	3	36	25.2619797796343	21.6251997108459	17.8808243274889
2016-09-05	Bratislava	11816	2	2016	9	5	23.8999996185303	15.1999998092651	8.69999980926514	17.2000007629395	15.8653182983398	80.3333358764648	4.33333349227905	16.6000003814697	36	16.7608554164516	16.9079507181803	9.08698495987118
2016-09-06	Bratislava	11816	3	2016	9	6	22.2000007629395	14.5	7.69999980926514	18.25	15.954197883606	78	5	3.20000004768372	36	17.9102407740243	17.79625	10.011018024891
2016-09-07	Bratislava	11816	3	2016	9	7	27.7000007629395	14.1000003814697	13.6000003814697	20.6499996185303	17.687385559082	73	2	0	36	21.5995291314332	19.7367246751785	15.4645406349431
2016-09-08	Bratislava	11816	2	2016	9	8	28.6000003814697	14.1999998092651	14.3999996185303	21.3999996185303	16.8430118560791	67	2	0	36	22.4729321393893	20.147649687767	16.1396654085323
2016-09-09	Bratislava	11816	5	2016	9	9	30.7000007629395	15.3999996185303	15.3000001907349	22.2250003814697	16.4874877929688	64	1.66666662693024	0	37	23.5344691509682	20.6954503059387	17.3507680533113
2016-09-10	Bratislava	11816	3	2016	9	10	30.2000007629395	14.6999998092651	15.5	22.125	16.8874530792236	64.6666641235352	1.33333337306976	0	37	23.5408512993539	20.6432082266808	17.7409937081492
2016-09-11	Bratislava	11816	3	2016	9	11	30.7999992370605	15.8999996185303	14.8999996185303	22.7999992370605	16.8874530792236	64.3333358764648	1.33333337306976	0	37	24.3038883495101	21.1718161694844	18.4294929532065
2016-09-12	Bratislava	11816	2	2016	9	12	31.3999996185303	16	15.3999996185303	23.3999996185303	18.1317920684814	63.6666679382324	1	0	37	25.1030496881203	21.6214830903371	19.5452597522729
2016-09-13	Bratislava	11816	4	2016	9	13	30.7999992370605	16.1000003814697	14.6999998092651	23.2749996185303	16.6652507781982	60	2	0	37	24.6564396592794	21.3444997024536	17.9421640484509
2016-09-14	Bratislava	11816	0	2016	9	14	29.6000003814697	16.5	13.1000003814697	21.875	16.6652507781982	65	2.33333325386047	0	37	22.9337985381751	20.4553125	16.2467295407746
2016-09-15	Bratislava	11816	2	2016	9	15	27.8999996185303	14.8000001907349	13.1000003814697	20.9249992370605	16.3986053466797	67	3	0	37	21.6374820198132	19.7588618755341	14.6020465080269
2016-09-16	Bratislava	11816	3	2016	9	16	28	15	13	20.8250007629395	18.042911529541	73.6666641235352	1.66666662693024	0	38	21.9259746166477	19.9089297306379	16.1327489957001
2016-09-17	Bratislava	11816	1	2016	9	17	23.7000007629395	16.2999992370605	7.40000009536743	18.2999992370605	15.2431478500366	69.6666641235352	4.66666650772095	0.5	38	18.0444123485972	17.6660326445262	10.2430918486899
2016-09-18	Bratislava	11816	3	2016	9	18	21.7000007629395	14	7.69999980926514	17.0750007629395	14.8431825637817	75	2.66666674613953	0	38	17.1394321100236	16.7209381580353	10.4959977214988
2016-09-19	Bratislava	11816	4	2016	9	19	22.6000003814697	11.5	11.1000003814697	16.8500003814697	14.0432500839233	71.6666641235352	5.33333349227905	0	38	16.0826311232644	16.4837919558207	7.99446192502597
2016-09-20	Bratislava	11816	2	2016	9	20	19.1000003814697	11.8000001907349	7.30000019073486	13.8249998092651	8.31040477752686	51.6666679382324	7	0	38	11.8610732594743	14.0044373552481	3.5795600368938
2016-09-21	Bratislava	11816	3	2016	9	21	20.2999992370605	10.3000001907349	10	14.6000003814697	10.5324382781982	63.3333320617676	3.33333325386047	1.39999997615814	38	13.9028655657831	14.579833637174	6.84454619079473
2016-09-22	Bratislava	11816	4	2016	9	22	19.1000003814697	7.30000019073486	11.8000001907349	12.1999998092651	9.51030254364014	66.6666641235352	1.33333337306976	0	38	12.3213677021327	12.6216665430705	7.40036005880264
2016-09-23	Bratislava	11816	2	2016	9	23	21	5	16	14.375	9.33253955841064	60.6666679382324	2	0	39	14.2920577424365	14.4020416657925	8.36499550359495
2016-09-24	Bratislava	11816	1	2016	9	24	23.5	6.90000009536743	16.6000003814697	14.4250001907349	10.8435220718384	68.3333358764648	1.33333337306976	0	39	14.8365671786037	14.4380626564662	9.73544166493747
2016-09-25	Bratislava	11816	1	2016	9	25	23.2000007629395	7.30000019073486	15.8999996185303	15.1999998092651	11.1101655960083	66.6666641235352	2	0	39	15.2528008290703	15.0716665011088	9.25639360784993
2016-09-26	Bratislava	11816	4	2016	9	26	21.7000007629395	8.60000038146973	13.1000003814697	14.5249996185303	11.7323350906372	70.3333358764648	1.66666662693024	0	39	14.6877459251047	14.5209205144564	9.11342844822308
2016-09-27	Bratislava	11816	7	2016	9	27	22.8999996185303	7.5	15.3999996185303	14.1499996185303	10.487998008728	67	1.33333337306976	0	39	14.5256992340412	14.213524687767	9.44618802376386
2016-09-28	Bratislava	11816	8	2016	9	28	23.5	6.5	17	17.3250007629395	11.5990142822266	64.3333358764648	2.33333325386047	0	39	17.5734562254538	16.7708298194567	11.1273958965152
2016-09-29	Bratislava	11816	1	2016	9	29	26.7999992370605	16.6000003814697	10.1999998092651	20.0249996185303	13.0655555725098	55.3333320617676	3	0	39	20.5566414903451	18.6676913402716	13.3060347705496
2016-09-30	Bratislava	11816	2	2016	9	30	26.2000007629395	9.30000019073486	16.8999996185303	17.375	13.2433176040649	68.3333358764648	2	0	40	17.7856697742608	16.8742708735466	11.6848191569907
2016-10-01	Bratislava	11816	1	2016	10	1	24.2999992370605	9.5	14.8000001907349	16.6749992370605	13.5988435745239	72.3333358764648	2.66666674613953	0	40	16.6633834643588	16.3440368835767	10.0102572258395
2016-10-02	Bratislava	11816	1	2016	10	2	20	10.6000003814697	9.39999961853027	16.5	14.5765380859375	79	1.33333337306976	0.5	40	17.1822020276609	16.269	12.0283201825056
2016-10-03	Bratislava	11816	2	2016	10	3	17.7999992370605	12.1000003814697	5.69999980926514	13.5500001907349	11.3323698043823	72	5.66666650772095	1.39999997615814	40	11.8414652235603	13.6963001613617	3.514156063841
2016-10-04	Bratislava	11816	3	2016	10	4	14.3000001907349	10.1000003814697	4.19999980926514	10.8999996185303	10.265793800354	76.6666641235352	7.33333349227905	2	40	8.01412265403415	11.3619997178396	-1.14701391318154
2016-10-05	Bratislava	11816	0	2016	10	5	11.3000001907349	6	5.30000019073486	8.30000019073486	7.11050653457642	64.3333358764648	6.66666650772095	5.30000019073486	40	4.86627717261603	9.51623339993159	-3.60583421061482
2016-10-06	Bratislava	11816	7	2016	10	6	10	6.5	3.5	8.22500038146973	9.37698078155518	87	3.66666674613953	0.200000002980232	40	5.99887634533482	8.67366285419464	-2.14130303331886
2016-10-07	Bratislava	11816	4	2016	10	7	11.5	0	11.5	5.94999980926514	7.51047277450562	80.3333358764648	1	0	41	5.77661584886935	6.87482471030553	1.53578107445088
2016-10-08	Bratislava	11816	0	2016	10	8	13.6000003814697	-1.20000004768372	14.8000001907349	7.59999990463257	7.42159128189087	74.6666641235352	2	0	41	6.40231712617449	8.56140001443227	0.522682501187237
2016-10-09	Bratislava	11816	2	2016	10	9	14.1000003814697	5.19999980926514	8.89999961853027	8.5	8.48816680908203	75.3333358764648	1.66666662693024	0	41	7.76547335630001	9.31399991607666	2.3317430666362
2016-10-10	Bratislava	11816	3	2016	10	10	13.8000001907349	5.59999990463257	8.19999980926514	9.97500038146973	8.44372653961182	69.6666641235352	3	7.90000009536743	41	8.48725137851727	10.7299212144534	1.67091588122594
2016-10-11	Bratislava	11816	1	2016	10	11	9.89999961853027	6.5	3.40000009536743	7.80000019073486	9.37698078155518	88	2	2.90000009536743	41	6.63522492813959	8.24220017814636	0.221364142199387
2016-10-12	Bratislava	11816	3	2016	10	12	10.1999998092651	6.90000009536743	3.29999995231628	8.67500019073486	8.97701549530029	80	5.33333349227905	0	41	5.80822104026444	9.31575016975403	-2.96125761366896
2016-10-13	Bratislava	11816	0	2016	10	13	11.8999996185303	8.19999980926514	3.70000004768372	9.14999961853027	9.59918308258057	82.3333358764648	1.66666662693024	0	41	8.51227415529876	9.66984124743143	2.85337030555707
2016-10-14	Bratislava	11816	2	2016	10	14	12.3000001907349	6.69999980926514	5.59999990463257	10.3500003814697	8.97701549530029	73	6.66666650772095	0	42	7.49007388315062	10.9662753248215	-1.34944331708952
2016-10-15	Bratislava	11816	2	2016	10	15	15.8999996185303	6.09999990463257	9.80000019073486	11.3249998092651	10.7990808486938	81.6666641235352	3.33333325386047	0	42	9.9375435167662	11.6451457062403	2.50207982251568
2016-10-16	Bratislava	11816	2	2016	10	16	19.2999992370605	9.80000019073486	9.5	12.625	11.3768110275269	75.6666641235352	3	0	42	11.669727161629	12.875937526226	4.6993662872841
2016-10-17	Bratislava	11816	5	2016	10	17	12.1999998092651	4.69999980926514	7.5	10.375	11.4212522506714	90.3333358764648	3.33333325386047	0.200000002980232	42	8.78729785812038	10.5943124423027	0.986960874652511
2016-10-18	Bratislava	11816	1	2016	10	18	10.6000003814697	8	2.59999990463257	8.875	9.51030254364014	83	3	0.699999988079071	42	7.16622304667825	9.4009375	-0.165431127928921
2016-10-19	Bratislava	11816	5	2016	10	19	11.3999996185303	8	3.40000009536743	9.375	10.7102012634277	90.6666641235352	1.66666662693024	19.7999992370605	42	8.77078271417539	9.63808340501785	2.8624559935874
2016-10-20	Bratislava	11816	0	2016	10	20	9	5.69999980926514	3.29999995231628	7.30000019073486	9.91026782989502	94.3333358764648	1.33333337306976	7	42	6.78227810112586	7.52440008408229	1.26349398627339
2016-10-21	Bratislava	11816	6	2016	10	21	10.3000001907349	3.59999990463257	6.69999980926514	6.55000019073486	9.24365901947021	93.3333358764648	2	0	43	5.17955324821281	6.84150007254283	-1.55537634380902
2016-10-22	Bratislava	11816	3	2016	10	22	13.1999998092651	3.5	9.69999980926514	6.75	7.77711629867554	78	2	0	43	5.41246049488323	7.68775	-0.600012763769094
2016-10-23	Bratislava	11816	1	2016	10	23	13.3000001907349	3.29999995231628	10	9.17500019073486	9.91026782989502	84.6666641235352	5	0	43	6.56393190078107	9.62407524913152	-2.23079966672359
2016-10-24	Bratislava	11816	3	2016	10	24	17.2000007629395	6.40000009536743	10.8000001907349	12.7250003814697	11.8656578063965	81	4	0	43	11.3543157171974	12.9104878416061	3.55812789553076
2016-10-25	Bratislava	11816	2	2016	10	25	17.5	11.3999996185303	6.09999990463257	13.875	14.265453338623	89	2	1.29999995231628	43	13.7097890704658	13.9128125	7.59474392313937
2016-10-26	Bratislava	11816	1	2016	10	26	15.1999998092651	7.90000009536743	7.30000019073486	11.125	8.48816776275635	61.3333320617676	4.66666650772095	0	43	9.12316806598562	11.8427500236034	1.49418285286392
2016-10-27	Bratislava	11816	0	2016	10	27	13.8000001907349	2.79999995231628	11	7.34999990463257	7.86599731445312	75.3333358764648	2.33333325386047	0	43	5.82193355822009	8.32001648422877	-0.512125248029755
2016-10-28	Bratislava	11816	2	2016	10	28	13.3999996185303	0.100000001490116	13.3000001907349	8.27499961853027	8.62148952484131	81.3333358764648	2.33333325386047	0	44	6.9116733246083	8.91409957062403	0.340121526662488
2016-10-29	Bratislava	11816	5	2016	10	29	13.8000001907349	8.39999961853027	5.40000009536743	11.5	8.75481128692627	65.3333358764648	5.33333349227905	0	44	9.35870493599356	12.0719999580383	1.3089560025107
2016-10-30	Bratislava	11816	0	2016	10	30	12.8999996185303	6.69999980926514	6.19999980926514	8.97500038146973	7.11050653457642	61	6	0	44	5.94709575829843	10.1601127996445	-2.14904049662499
2016-10-31	Bratislava	11816	4	2016	10	31	11.8000001907349	2.20000004768372	9.60000038146973	5.125	6.84386253356934	76.3333358764648	2.66666674613953	0	44	2.91753216503719	6.34531236886978	-3.86701214996445
2016-11-01	Bratislava	11816	4	2016	11	1	13.6000003814697	2.5	11.1000003814697	7.84999990463257	8.26596355438232	74.6666641235352	3.33333325386047	0	44	5.73006524664933	8.77656667760213	-1.56863826362852
2016-11-02	Bratislava	11816	3	2016	11	2	12.5	3.79999995231628	8.69999980926514	7.07499980926514	8.13264179229736	81.3333358764648	4.66666650772095	0.200000002980232	44	4.08748236729675	7.83729972499211	-4.52885349797991
2016-11-03	Bratislava	11816	6	2016	11	3	9.30000019073486	1.29999995231628	8	5.02500009536743	5.15511703491211	56.3333320617676	6	0	44	0.934961580199416	7.30057930539449	-6.76173094157794
2016-11-04	Bratislava	11816	0	2016	11	4	9.39999961853027	-4.5	13.8999996185303	3.52500009536743	6.22169303894043	80.3333358764648	3.33333325386047	0	45	0.493419717110299	4.71212909820875	-7.2856706497966
2016-11-05	Bratislava	11816	1	2016	11	5	9.30000019073486	0.300000011920929	9	5.67500019073486	7.42159128189087	82	4.66666650772095	3.90000009536743	45	2.34675206478199	6.54867517185211	-6.42239088253765
2016-11-06	Bratislava	11816	5	2016	11	6	9.5	5.59999990463257	3.90000009536743	7.52500009536743	9.33253955841064	86	4.33333349227905	8.5	45	4.80208162533127	8.06207508802414	-3.83488349658085
2016-11-07	Bratislava	11816	5	2016	11	7	7.90000009536743	2.79999995231628	5.09999990463257	4.75	6.88830327987671	80	3.66666674613953	0	45	1.75993048956266	5.8225	-6.22811285082193
2016-11-08	Bratislava	11816	4	2016	11	8	5.30000019073486	-0.5	5.80000019073486	2.22499990463257	6.35501480102539	88.6666641235352	2.66666674613953	0.699999988079071	45	-0.533807463716253	2.99014174893697	-8.26634906630486
2016-11-09	Bratislava	11816	1	2016	11	9	6.59999990463257	-1.5	8.10000038146973	1.45000004768372	5.15511751174927	75.6666641235352	2	0	45	-0.759587372476809	3.19652522383531	-6.60937015833563
2016-11-10	Bratislava	11816	5	2016	11	10	4.30000019073486	-3.20000004768372	7.5	2.40000009536743	6.93274354934692	96.3333358764648	1.66666662693024	3.90000009536743	45	0.757031085253096	2.64401659086545	-5.88160991046267
2016-11-11	Bratislava	11816	3	2016	11	11	6	-0.899999976158142	6.90000009536743	4.125	7.55491304397583	95	3.33333325386047	10	46	1.21989068979962	4.4103125	-7.55754790509098
2016-11-12	Bratislava	11816	3	2016	11	12	5.69999980926514	1.60000002384186	4.09999990463257	2.45000004768372	5.91060876846313	78.6666641235352	7.33333349227905	4	46	-2.88652917331646	3.86386687730153	-12.8720493385959
2016-11-13	Bratislava	11816	3	2016	11	13	4	-0.300000011920929	4.30000019073486	1.72500002384186	4.3996262550354	63.6666679382324	5.66666650772095	0	46	-3.09352153554031	4.2778707630674	-11.1257539508917
2016-11-14	Bratislava	11816	2	2016	11	14	6.30000019073486	-2.20000004768372	8.5	0.675000011920929	5.06623601913452	76.3333358764648	1	0	46	-0.0656154233227646	2.47455398366253	-3.87978983340291
2016-11-15	Bratislava	11816	4	2016	11	15	1.89999997615814	-6.09999990463257	8	-0.0750000029802322	4.75515127182007	82.6666641235352	2.33333325386047	4.5	46	-2.92543959572373	1.314483534501	-9.84475398695405
2016-11-16	Bratislava	11816	0	2016	11	16	2.20000004768372	0.200000002980232	2	1.39999997615814	6.62165975570679	99.3333358764648	2.33333325386047	10.6999998092651	46	-1.18774594183506	1.44803312634627	-9.35403785719494
2016-11-17	Bratislava	11816	1	2016	11	17	5	1.70000004768372	3.29999995231628	3.5	7.46603202819824	95.6666641235352	3.66666674613953	0.5	46	0.235129989404399	3.76216682052612	-9.0040204927032
2016-11-18	Bratislava	11816	2	2016	11	18	13	1.60000002384186	11.3999996185303	7.125	8.97701454162598	90.6666641235352	3.66666674613953	0	47	4.65705143986337	7.50358343648911	-3.78972386063508
2016-11-19	Bratislava	11816	2	2016	11	19	13.6000003814697	2.29999995231628	11.3000001907349	8.60000038146973	9.86582851409912	88.6666641235352	3.33333325386047	5.69999980926514	47	6.63815468419517	8.96776710688273	-1.26741100728992
2016-11-20	Bratislava	11816	5	2016	11	20	14.5	5.40000009536743	9.10000038146973	8.64999961853027	10.5768785476685	91.6666641235352	4.33333349227905	0	47	6.1926360319801	8.91812471783956	-2.62142481475253
2016-11-21	Bratislava	11816	5	2016	11	21	12.6000003814697	5.69999980926514	6.90000009536743	9.02499961853027	9.55474376678467	82.6666641235352	4.66666650772095	0	47	6.51207142643473	9.54694973147711	-2.01731057172857
2016-11-22	Bratislava	11816	1	2016	11	22	13.1999998092651	5.09999990463257	8.10000038146973	7.69999980926514	8.97701454162598	83.6666641235352	5.33333349227905	0	47	4.58283223089722	8.31086658817927	-4.47503307696474
2016-11-23	Bratislava	11816	3	2016	11	23	10.5	3.5	7	6.69999980926514	8.04376029968262	81.3333358764648	4.66666650772095	0	47	3.62121519493258	7.50079971974691	-5.02416578100742
2016-11-24	Bratislava	11816	1	2016	11	24	8.80000019073486	4.5	4.30000019073486	7.32499980926514	8.22152328491211	81.3333358764648	3.66666674613953	0	47	4.90101928722259	8.06163306182225	-3.01809519372805
2016-11-25	Bratislava	11816	5	2016	11	25	8.89999961853027	5.30000019073486	3.59999990463257	7.77500009536743	9.51030254364014	90.6666641235352	3	0	48	5.84519528748938	8.12021685120265	-1.91733880395328
2016-11-26	Bratislava	11816	3	2016	11	26	10	4.59999990463257	5.40000009536743	6.67500019073486	9.11033630371094	90.3333358764648	1.66666662693024	0	48	5.66868548615712	7.09102923781077	-0.361357330361113
2016-11-27	Bratislava	11816	1	2016	11	27	10	3.90000009536743	6.09999990463257	5.84999990463257	7.0660662651062	72.3333358764648	6	0	48	1.98179941347543	7.1662414648215	-6.79087049089332
2016-11-28	Bratislava	11816	2	2016	11	28	4.30000019073486	-0.100000001490116	4.40000009536743	1.47500002384186	4.62182950973511	66	5	0	48	-3.06323967539849	3.91067501938343	-10.967945486577
2016-11-29	Bratislava	11816	2	2016	11	29	3.29999995231628	-3.59999990463257	6.90000009536743	-0.25	4.13298177719116	68.6666641235352	5	0	48	-5.21997614793033	2.29191687297821	-13.3752121689482
2016-11-30	Bratislava	11816	3	2016	11	30	3.5	-2.59999990463257	6.09999990463257	1.67499995231628	3.99965977668762	59.3333320617676	3	8.80000019073486	48	-1.48050491129229	4.54352505267461	-7.41458172925027
2016-12-01	Bratislava	11816	3	2016	12	1	6.40000009536743	0.100000001490116	6.30000019073486	4.57499980926514	5.55508279800415	69.3333358764648	6	2.40000009536743	48	0.363958630639311	6.24901636927922	-8.23969416493774
2016-12-02	Bratislava	11816	3	2016	12	2	7.5	3	4.5	4.69999980926514	4.93291425704956	54.6666679382324	11	1.10000002384186	49	-1.05851416267273	7.14346645495097	-9.67187171271917
2016-12-03	Bratislava	11816	1	2016	12	3	4.90000009536743	-3.09999990463257	8	0.524999976158142	4.48850679397583	68	2.33333325386047	0	49	-2.21858117482319	2.98459998035431	-7.97344806458362
2016-12-04	Bratislava	11816	1	2016	12	4	0.600000023841858	-6.69999980926514	7.30000019073486	-3	4.53294801712036	92.3333358764648	1	0	49	-4.13579567352113	-2.26208357810974	-9.05934498101402
2016-12-05	Bratislava	11816	3	2016	12	5	2.59999990463257	-6.40000009536743	9	-2.20000004768372	4.66626977920532	88	3	0	49	-6.13412583007478	-1.09780004453659	-14.5862200013791
2016-12-06	Bratislava	11816	2	2016	12	6	1.5	-4.30000019073486	5.80000019073486	-0.25	4.53294801712036	79.3333358764648	4.66666650772095	0	49	-5.02026949572775	1.42658312702179	-14.0060769381602
2016-12-07	Bratislava	11816	4	2016	12	7	4.40000009536743	-3.70000004768372	8.10000038146973	-1.35000002384186	4.79959154129028	84	2.33333325386047	0	49	-4.4275138169406	0.0447999782562258	-11.5115675925896
2016-12-08	Bratislava	11816	2	2016	12	8	-0.699999988079071	-4.30000019073486	3.59999990463257	-1.70000004768372	5.24399900436401	98	2.33333325386047	0	49	-4.83984793822388	-1.52180004715919	-13.2555171025207
2016-12-09	Bratislava	11816	2	2016	12	9	8	-3.09999990463257	11.1000003814697	3.09999990463257	5.82172727584839	85.3333358764648	3	0	50	0.230826595123992	4.01959975287119	-7.59086475737097
2016-12-10	Bratislava	11816	3	2016	12	10	13.1000003814697	1.29999995231628	11.8000001907349	5.42500019073486	7.33270978927612	80.6666641235352	2.33333325386047	0	50	3.55409638270259	6.38997529738744	-3.06213472532923
2016-12-11	Bratislava	11816	3	2016	12	11	11.3000001907349	-2.09999990463257	13.3999996185303	6	6.35501480102539	70.6666641235352	8	1	50	1.48046716871582	7.37133345222473	-7.8063831135761
2016-12-12	Bratislava	11816	3	2016	12	12	9	0	9	3.5	6.2661337852478	70.3333358764648	4.33333349227905	2.29999995231628	50	-0.17301525616756	5.29483317947388	-8.01644902859173
2016-12-13	Bratislava	11816	4	2016	12	13	1.20000004768372	-7.30000019073486	8.5	-2.95000004768372	3.91077876091003	80	2	0	50	-5.88355179687798	-1.03050004243851	-12.0865029918052
2016-12-14	Bratislava	11816	3	2016	12	14	0.800000011920929	-4.19999980926514	5	-1.5	4.97735452651978	90.6666641235352	1.33333337306976	0.5	50	-3.16547564175674	-0.678666442871094	-8.84651374234974
2016-12-15	Bratislava	11816	4	2016	12	15	5.19999980926514	-2.29999995231628	7.5	2.25	5.24399900436401	71	4	0	50	-1.51137975406344	4.203875	-9.18943403705445
2016-12-16	Bratislava	11816	3	2016	12	16	1.79999995231628	-5.09999990463257	6.90000009536743	-2.82500004768372	4.84403276443481	94.3333358764648	2.33333325386047	0	51	-6.16520752349432	-2.28503778852622	-14.3375577165476
2016-12-17	Bratislava	11816	4	2016	12	17	-0.100000001490116	-6.30000019073486	6.19999980926514	-2.15000009536743	4.79959154129028	93	3	0	51	-6.07407916580712	-1.50897509169579	-15.0336778160723
2016-12-18	Bratislava	11816	4	2016	12	18	1.20000004768372	-3.09999990463257	4.30000019073486	-0.5	5.68840551376343	96.6666641235352	2	1.29999995231628	51	-3.03043524869204	-0.224999790191651	-10.6015809721535
2016-12-19	Bratislava	11816	6	2016	12	19	0.5	-2.5	3	-1.125	5.64396476745605	99.3333358764648	3.33333325386047	0	51	-5.13673133158981	-1.0677085518837	-15.0289159870204
2016-12-20	Bratislava	11816	1	2016	12	20	-0.600000023841858	-4.19999980926514	3.59999990463257	-3.09999990463257	4.7107105255127	97.6666641235352	4.66666650772095	0	51	-8.56389988711762	-2.87413299301466	-19.9049647820788
2016-12-21	Bratislava	11816	3	2016	12	21	-2.09999990463257	-4	1.89999997615814	-2.95000004768372	4.5329475402832	93.6666641235352	4.66666650772095	0	51	-8.37739319603876	-2.34215813527902	-19.211521362579
2016-12-22	Bratislava	11816	3	2016	12	22	-1.5	-3.79999995231628	2.29999995231628	-3.04999995231628	4.75515127182007	97	2.66666674613953	0	51	-6.81167486001013	-2.76042495310307	-15.8233227372688
2016-12-23	Bratislava	11816	1	2016	12	23	0.800000011920929	-4.59999990463257	5.40000009536743	-2.17499995231628	4.84403276443481	93.3333358764648	0.666666686534882	0	52	-2.28004834155126	-1.56358352063497	-6.13152702540974
2016-12-24	Bratislava	11816	1	2016	12	24	0.899999976158142	-2.59999990463257	3.5	-0.349999994039536	5.8661675453186	99	3	1.39999997615814	52	-3.91239706894257	-0.268324994072318	-13.243362536882
2016-12-25	Bratislava	11816	5	2016	12	25	8	-1.20000004768372	9.19999980926514	7.27500009536743	7.5993537902832	75.3333358764648	7.66666650772095	1	52	3.2356665121241	8.25519164803823	-6.20844375306149
2016-12-26	Bratislava	11816	8	2016	12	26	11.8999996185303	5.19999980926514	6.69999980926514	10.3000001907349	8.84369277954102	71	4	0.200000002980232	52	8.37586103122569	10.9699001603127	0.789724731714294
2016-12-27	Bratislava	11816	3	2016	12	27	11.6999998092651	3	8.69999980926514	4.77500009536743	5.3328800201416	61.6666679382324	8.66666698455811	0.400000005960464	52	-0.320162962695252	6.82535417391459	-9.11740619201913
2016-12-28	Bratislava	11816	6	2016	12	28	6.30000019073486	0	6.30000019073486	2.90000009536743	3.86633801460266	50	7.33333349227905	0	52	-2.30602099684091	6.09000006914139	-9.81391723259226
2016-12-29	Bratislava	11816	1	2016	12	29	5.80000019073486	-1.70000004768372	7.5	0.875	3.95521926879883	59.6666679382324	3	0	52	-2.44125239855011	3.89747907137871	-8.34719531093658
2016-12-30	Bratislava	11816	0	2016	12	30	3.79999995231628	-8.10000038146973	11.8999996185303	-1.85000002384186	4.04410028457642	79.6666641235352	1.33333337306976	0	53	-3.56112495672466	-0.0215247924844422	-8.36059205423568
2016-12-31	Bratislava	11816	3	2016	12	31	2.70000004768372	-8.69999980926514	11.3999996185303	-3.09999990463257	4.08854103088379	84.3333358764648	1.33333337306976	0	53	-4.97415799345465	-1.58346682569186	-10.1534642023012
2017-01-01	Bratislava	11816	0	2017	1	1	-3.90000009536743	-8.5	4.59999990463257	-5.34999990463257	3.82189726829529	94	2.66666674613953	0	1	-9.54894407398044	-4.69494990777969	-18.4838163703623
2017-01-02	Bratislava	11816	2	2017	1	2	-0.200000002980232	-7.40000009536743	7.19999980926514	-3.22499990463257	4.35518503189087	95.3333358764648	3.33333325386047	0	1	-7.67938002467612	-2.7700584883372	-17.4370466096711
2017-01-03	Bratislava	11816	1	2017	1	3	3.90000009536743	-1.70000004768372	5.59999990463257	1.39999997615814	4.31074476242065	63.6666679382324	6.66666650772095	0.100000001490116	1	-3.96503803775207	4.01781655597289	-12.3871842476844
2017-01-04	Bratislava	11816	1	2017	1	4	5.30000019073486	-0.300000011920929	5.59999990463257	3.92499995231628	4.84403276443481	58.6666679382324	10.6666669845581	0.300000011920929	1	-2.00627371053463	6.32904988919894	-10.8806587066651
2017-01-05	Bratislava	11816	2	2017	1	5	4.40000009536743	-4	8.39999961853027	-2.15000009536743	3.46637177467346	62.6666679382324	8.66666698455811	0.5	1	-9.37894660219498	1.26879980777105	-18.260056665554
2017-01-06	Bratislava	11816	5	2017	1	6	-3.70000004768372	-10.1999998092651	6.5	-7.77500009536743	2.48867726325989	70	6	0	1	-15.3068900119082	-4.09962507963181	-24.3122732182664
2017-01-07	Bratislava	11816	2	2017	1	7	-7	-13.8000001907349	6.80000019073486	-9.125	1.68874537944794	56.3333320617676	4.66666650772095	0.5	1	-16.0552592416799	-3.45106233477593	-22.3528852178117
2017-01-08	Bratislava	11816	1	2017	1	8	-3.20000004768372	-11.3999996185303	8.19999980926514	-6.875	2.39979577064514	66	3.66666674613953	0	2	-12.4207141619092	-2.877875	-19.2710317802694
2017-01-09	Bratislava	11816	2	2017	1	9	-1.5	-9.5	8	-5.40000009536743	2.53311800956726	60	4.66666650772095	0	2	-11.4236721147737	-1.0220000743866	-18.3725290444012
2017-01-10	Bratislava	11816	4	2017	1	10	-5.19999980926514	-12	6.80000019073486	-9.75	2.22203350067139	73.3333358764648	3.66666674613953	0	2	-15.9277553122732	-6.1933336725235	-23.7461489316925
2017-01-11	Bratislava	11816	3	2017	1	11	-1.10000002384186	-15.3999996185303	14.3000001907349	-6.72499990463257	2.39979600906372	66.3333358764648	2.66666674613953	3.59999990463257	2	-11.185355051041	-2.79483771917025	-16.9491228974347
2017-01-12	Bratislava	11816	1	2017	1	12	-2	-10.6999998092651	8.69999980926514	-3.92499995231628	3.82189750671387	85	1.33333337306976	0	2	-5.90675994053923	-2.40493745625019	-11.1497727697267
2017-01-13	Bratislava	11816	5	2017	1	13	6.09999990463257	-4.5	10.6000003814697	3.02500009536743	5.46620178222656	71.3333358764648	3.66666674613953	2.20000004768372	2	-0.344294084322697	4.83422491982778	-7.78194647870296
2017-01-14	Bratislava	11816	3	2017	1	14	3.90000009536743	-1.39999997615814	5.30000019073486	1.125	5.15511703491211	78.3333358764648	5.66666650772095	2.79999995231628	2	-3.85132215161359	2.71885397958755	-13.2300136421233
2017-01-15	Bratislava	11816	2	2017	1	15	3.29999995231628	-3.70000004768372	7	0.224999994039536	4.5329475402832	72	2.66666674613953	0	3	-2.91404150576325	2.42334999495745	-9.40407783284064
2017-01-16	Bratislava	11816	1	2017	1	16	0.5	-10.6999998092651	11.1999998092651	-3.75	3.91077876091003	86	1.33333337306976	0	3	-5.70893535043394	-2.34475	-11.0412998446678
2017-01-17	Bratislava	11816	2	2017	1	17	2.20000004768372	-6.69999980926514	8.89999961853027	-2.32500004768372	3.86633801460266	72.3333358764648	2.33333325386047	0	3	-5.57615881892968	0.235203890903791	-11.6130447099595
2017-01-18	Bratislava	11816	2	2017	1	18	0.899999976158142	-10.3000001907349	11.1999998092651	-4.875	3.3330500125885	77.3333358764648	1.33333337306976	0	3	-6.98066520477254	-2.45958360433579	-11.5029972808747
2017-01-19	Bratislava	11816	6	2017	1	19	-3.09999990463257	-13.5	10.3999996185303	-7.97499990463257	2.84420275688171	82.6666641235352	2	0	3	-11.7353517835952	-5.83238293269475	-18.3088962230744
2017-01-20	Bratislava	11816	7	2017	1	20	-4.30000019073486	-14.8000001907349	10.5	-9.07499980926514	2.44423675537109	79.3333358764648	1	0	3	-10.8640525887382	-6.39530849402745	-14.495376469263
2017-01-21	Bratislava	11816	6	2017	1	21	-2.59999990463257	-13.1000003814697	10.5	-7.42500019073486	2.88864326477051	82	2	0	3	-11.0948565776042	-5.25442517185211	-17.5773676030202
2017-01-22	Bratislava	11816	3	2017	1	22	-1.20000004768372	-12.3999996185303	11.1999998092651	-6.75	3.15528750419617	83	3	0	4	-11.5983774322834	-4.763125	-19.7995039767783
2017-01-23	Bratislava	11816	4	2017	1	23	-3	-10.8999996185303	7.90000009536743	-5.07499980926514	3.77745652198792	89	3.66666674613953	0	4	-10.2250012090152	-3.8907123208046	-19.8327381461447
2017-01-24	Bratislava	11816	3	2017	1	24	-2.90000009536743	-7.30000019073486	4.40000009536743	-4.22499990463257	3.73301601409912	84.6666641235352	4.33333349227905	0	4	-9.72149277778308	-2.6458579840978	-19.3531159627062
2017-01-25	Bratislava	11816	3	2017	1	25	-1.5	-8.89999961853027	7.40000009536743	-3.04999995231628	3.99965977668762	81.3333358764648	2	0	4	-6.00000542021319	-1.24820020268758	-12.3297101252451
2017-01-26	Bratislava	11816	3	2017	1	26	0.100000001490116	-8.10000038146973	8.19999980926514	-4.15000009536743	4.26630401611328	88.6666641235352	1.33333337306976	0	4	-6.16110607311576	-2.98748316189448	-11.7460481636597
2017-01-27	Bratislava	11816	2	2017	1	27	-2.59999990463257	-11	8.39999961853027	-5.94999980926514	3.51081275939941	89	4.33333349227905	0	4	-11.85367698717	-4.7127748208046	-22.211308870502
2017-01-28	Bratislava	11816	2	2017	1	28	-4.59999990463257	-8.30000019073486	3.70000004768372	-5.92500019073486	3.55525326728821	90.6666641235352	4.33333349227905	0	4	-11.8227762365509	-4.87651656192143	-22.398368453454
2017-01-29	Bratislava	11816	1	2017	1	29	-5.69999980926514	-8.19999980926514	2.5	-6.22499990463257	3.64413452148438	94.6666641235352	2	0	5	-9.69741143169772	-5.61706628421148	-17.5836806690155
2017-01-30	Bratislava	11816	4	2017	1	30	-5	-8.39999961853027	3.40000009536743	-6.5	3.46637225151062	93.6666641235352	4	0	5	-12.2583803530016	-5.76849970626831	-22.9885605419798
2017-01-31	Bratislava	11816	4	2017	1	31	-2.90000009536743	-6.69999980926514	3.79999995231628	-3.47499990463257	4.35518550872803	92.3333358764648	4.66666650772095	3.59999990463257	5	-9.03016705948179	-2.7170543267409	-19.7783796676161
2017-02-01	Bratislava	11816	5	2017	2	1	1	-4.09999990463257	5.09999990463257	0	5.99949026107788	97.6666641235352	2.33333325386047	0	5	-2.83708228652803	0.186083536148071	-11.0282257202899
2017-02-02	Bratislava	11816	2	2017	2	2	1.10000002384186	-1.5	2.59999990463257	0.625	6.13281202316284	97.3333358764648	3	0	5	-2.7414860062135	0.828499805927277	-11.784497752046
2017-02-03	Bratislava	11816	4	2017	2	3	1.5	-0.100000001490116	1.60000002384186	0.925000011920929	6.53277778625488	100	2	0.300000011920929	5	-1.37096951969316	0.925000011920929	-9.07030755929316
2017-02-04	Bratislava	11816	4	2017	2	4	3.70000004768372	-0.5	4.19999980926514	1.52499997615814	6.62165975570679	96.6666641235352	4.33333349227905	0	5	-2.61421183424584	1.76287515807947	-12.8170010163688
2017-02-05	Bratislava	11816	1	2017	2	5	13	0.5	12.5	5.65000009536743	6.48833703994751	71.6666641235352	3.66666674613953	4.40000009536743	6	2.85778696600966	7.02912520429293	-4.57931371128464
2017-02-06	Bratislava	11816	3	2017	2	6	6.69999980926514	1.60000002384186	5.09999990463257	3.52500009536743	7.42159128189087	91	4	4.30000019073486	6	0.0546118789148488	4.06826259064674	-9.11009055682152
2017-02-07	Bratislava	11816	4	2017	2	7	3.09999990463257	-2.20000004768372	5.30000019073486	-0.0750000029802322	4.9329137802124	79.6666641235352	6.33333349227905	0	6	-5.69814626859587	1.55497103455017	-15.6189188396494
2017-02-08	Bratislava	11816	5	2017	2	8	0	-3.29999995231628	3.29999995231628	-1.57500004768372	4.17742300033569	77.6666641235352	3.33333325386047	0	6	-5.68158470544364	0.399546016351383	-13.4504782978582
2017-02-09	Bratislava	11816	3	2017	2	9	2.5	-2.70000004768372	5.19999980926514	0.25	4.88847303390503	79	2	0.100000001490116	6	-2.15703224073598	1.895875	-8.24920606183093
2017-02-10	Bratislava	11816	4	2017	2	10	4.19999980926514	-0.400000005960464	4.59999990463257	1	5.6439642906189	85.3333358764648	5	0	6	-3.65712365320367	2.08899981117249	-13.3370120533015
2017-02-11	Bratislava	11816	3	2017	2	11	2.59999990463257	-2.20000004768372	4.80000019073486	0.975000023841858	5.19955778121948	79.6666641235352	4.66666650772095	0	6	-3.49713003636031	2.48754604368607	-12.4322383145239
2017-02-12	Bratislava	11816	1	2017	2	12	4.69999980926514	-1.70000004768372	6.40000009536743	1.5	4.84403276443481	70	4	0	7	-2.43255123397242	3.645	-10.0365907868088
2017-02-13	Bratislava	11816	5	2017	2	13	4.90000009536743	-4.80000019073486	9.69999980926514	-0.275000005960464	4.66626977920532	79.3333358764648	2	0	7	-2.76841435324641	1.40442478805582	-8.89006804591781
2017-02-14	Bratislava	11816	1	2017	2	14	5	-6.19999980926514	11.1999998092651	-0.400000005960464	5.11067676544189	86.6666641235352	1.33333337306976	0	7	-1.92200645758575	0.692666869552931	-7.2650369512825
2017-02-15	Bratislava	11816	2	2017	2	15	8.39999961853027	-4.59999990463257	13	1.22500002384186	5.46620178222656	82.6666641235352	1.33333337306976	0	7	-0.0850633009628766	2.49055020724932	-5.13914370704932
2017-02-16	Bratislava	11816	3	2017	2	16	0.899999976158142	-3.29999995231628	4.19999980926514	-1.77499997615814	5.19955778121948	97.6666641235352	2.33333325386047	0	7	-4.92820515964448	-1.56613724882205	-13.3202716174982
2017-02-17	Bratislava	11816	4	2017	2	17	4	-2.09999990463257	6.09999990463257	1.125	6.08837127685547	96.6666641235352	1.66666662693024	0	7	-0.707848374363914	1.37020852041244	-7.47189857572923
2017-02-18	Bratislava	11816	1	2017	2	18	7.80000019073486	2.09999990463257	5.69999980926514	4.69999980926514	6.75498151779175	77	3.33333325386047	0	7	1.91609191834619	5.9396998333931	-5.59088626304108
2017-02-19	Bratislava	11816	1	2017	2	19	7.90000009536743	-2	9.89999961853027	1.77499997615814	6.22169303894043	87.6666641235352	2	0	8	-0.381112818990056	2.6381793224295	-7.07773653720151
2017-02-20	Bratislava	11816	4	2017	2	20	8.30000019073486	-1.5	9.80000019073486	3.15000009536743	6.39945602416992	85.6666641235352	2	3.90000009536743	8	1.22012616775306	4.04475857993762	-5.27963563697131
2017-02-21	Bratislava	11816	0	2017	2	21	11.8000001907349	2.29999995231628	9.5	8.39999961853027	8.75481128692627	81.6666641235352	3	7.69999980926514	8	6.59577873399768	9.01508307565054	-0.703967115441763
2017-02-22	Bratislava	11816	2	2017	2	22	14	3	11	8.89999961853027	9.02145481109619	81.3333358764648	4.33333349227905	1.89999997615814	8	6.50164825332295	9.47493291269938	-1.77644863124693
2017-02-23	Bratislava	11816	3	2017	2	23	15.1000003814697	9	6.09999990463257	12.2250003814697	8.62148952484131	58.6666679382324	6	0	8	10.071003327656	12.7421836121718	1.97216264033133
2017-02-24	Bratislava	11816	3	2017	2	24	13.3000001907349	3.70000004768372	9.60000038146973	8.55000019073486	5.42176103591919	46.3333320617676	8.33333301544189	0	8	4.70448765275796	10.3062418427149	-3.24708992843282
2017-02-25	Bratislava	11816	0	2017	2	25	8	0.800000011920929	7.19999980926514	3.32500004768372	4.26630401611328	55	4.33333349227905	0	8	-0.389323752168155	6.090812535882	-7.13076838285887
2017-02-26	Bratislava	11816	2	2017	2	26	9.89999961853027	-3.20000004768372	13.1000003814697	3.84999990463257	4.9329137802124	63.3333320617676	2.66666674613953	0	9	1.40013278190079	5.99774999834696	-4.592552527823
2017-02-27	Bratislava	11816	5	2017	2	27	14.6000003814697	-2.20000004768372	16.7999992370605	7.84999990463257	6.9771842956543	68.3333358764648	4.33333349227905	0	9	5.20379727731938	9.00820816156069	-2.48502771701729
2017-02-28	Bratislava	11816	2	2017	2	28	13.6000003814697	2.79999995231628	10.8000001907349	8.35000038146973	6.84386253356934	63.3333320617676	4.33333349227905	0.200000002980232	9	5.82182230939913	9.59025034755071	-1.63572682720297
2017-03-01	Bratislava	11816	4	2017	3	1	13	2.20000004768372	10.8000001907349	7.25	5.91060829162598	57.3333320617676	4.33333349227905	0	9	4.46216806397532	8.95133338403702	-2.66515389931149
2017-03-02	Bratislava	11816	5	2017	3	2	13.3000001907349	-1	14.3000001907349	8.375	6.93274450302124	67.6666641235352	4	0.600000023841858	9	6.01152066519327	9.46422925233841	-1.44491248272123
2017-03-03	Bratislava	11816	3	2017	3	3	14	1.60000002384186	12.3999996185303	8.69999980926514	6.48833703994751	56	5.33333349227905	0	9	5.83964077441804	10.103599855423	-1.77064668999071
2017-03-04	Bratislava	11816	2	2017	3	4	19.3999996185303	1.60000002384186	17.7999992370605	12	7.06606531143188	55.6666679382324	6.66666650772095	0	9	9.60190957519079	12.6095833158493	1.4062669888968
2017-03-05	Bratislava	11816	2	2017	3	5	15.3999996185303	6.80000019073486	8.60000038146973	10.25	8.53260803222656	68	3.66666674613953	0	10	8.46905269025903	10.998	1.20116573303073
2017-03-06	Bratislava	11816	4	2017	3	6	12.8999996185303	2.20000004768372	10.6999998092651	6.82499980926514	5.99949026107788	60.6666679382324	3.66666674613953	0.100000001490116	10	4.29109908715929	8.48535813018481	-2.56913251478385
2017-03-07	Bratislava	11816	4	2017	3	7	11.8000001907349	-0.400000005960464	12.1999998092651	6.57499980926514	6.62165880203247	69.6666641235352	3.66666674613953	0	10	3.98613898712764	7.89715411860148	-3.33433887692198
2017-03-08	Bratislava	11816	1	2017	3	8	12.8999996185303	3.70000004768372	9.19999980926514	6.84999990463257	5.28843927383423	54.3333320617676	4.33333349227905	0.5	10	3.96774839194794	8.77142498208682	-2.98264166545567
2017-03-09	Bratislava	11816	3	2017	3	9	14.8000001907349	0.300000011920929	14.5	8.07499980926514	8.08820152282715	76.6666641235352	1.33333337306976	3.5	10	7.65835823622451	8.89954159027736	2.7656370435053
2017-03-10	Bratislava	11816	3	2017	3	10	10.1000003814697	3.70000004768372	6.40000009536743	7.17500019073486	7.33270978927612	71.6666641235352	8	0	10	3.00725079067766	8.31647943013509	-6.29199274712518
2017-03-11	Bratislava	11816	2	2017	3	11	11.5	3	8.5	7.02500009536743	5.02179527282715	51.6666679382324	4.66666650772095	0	10	4.02531376671515	9.01210418440501	-2.97278742957922
2017-03-12	Bratislava	11816	4	2017	3	12	10.5	2.5	8	6.30000019073486	4.9329137802124	51.3333320617676	3	0	11	4.07381711680544	8.49486686369578	-1.78569147987282
2017-03-13	Bratislava	11816	1	2017	3	13	12.8999996185303	-1.5	14.3999996185303	5.77500009536743	5.55508279800415	65	3	0	11	3.44332642618229	7.4545625770092	-3.0631691257125
2017-03-14	Bratislava	11816	2	2017	3	14	13.3000001907349	0.5	12.8000001907349	7.90000009536743	5.95504903793335	59.3333320617676	3	0	11	5.99531209132107	9.37620012019475	-0.356753539354872
2017-03-15	Bratislava	11816	9	2017	3	15	13.3999996185303	2.29999995231628	11.1000003814697	9.57499980926514	7.5993537902832	65.6666641235352	3.33333325386047	0	11	7.81866950963639	10.505004080836	0.880455352612863
2017-03-16	Bratislava	11816	2	2017	3	16	16.8999996185303	3.20000004768372	13.6999998092651	10.3249998092651	5.68840551376343	48	3.33333325386047	0	11	8.72675836983488	11.5190498638153	2.28993790294671
2017-03-17	Bratislava	11816	1	2017	3	17	17.7999992370605	-0.600000023841858	18.3999996185303	10.1000003814697	8.13264179229736	70.3333358764648	4.66666650772095	6.30000019073486	11	7.84870493583503	10.8179335910161	-0.088591400991065
2017-03-18	Bratislava	11816	2	2017	3	18	12.1000003814697	6.09999990463257	6	10.1499996185303	8.57704830169678	72.3333358764648	9.66666698455811	7.5	11	6.4867586333988	10.8119246157328	-3.02746417434731
2017-03-19	Bratislava	11816	0	2017	3	19	11.3999996185303	4.80000019073486	6.59999990463257	8.19999980926514	8.22152328491211	76	3.33333325386047	0	12	6.15383993260581	9.03159983444214	-1.19802386960562
2017-03-20	Bratislava	11816	1	2017	3	20	18	6.5	11.5	12.3999996185303	9.24365901947021	63	3	0	12	11.3995164566119	12.8273496961594	4.67800784809161
2017-03-21	Bratislava	11816	3	2017	3	21	19.7999992370605	4	15.8000001907349	12.4499998092651	9.77694606781006	71.3333358764648	2	0	12	12.0503231332314	12.7732164773305	6.14146394022709
2017-03-22	Bratislava	11816	5	2017	3	22	16	7.30000019073486	8.69999980926514	9.94999980926514	9.42142105102539	73.6666641235352	3.66666674613953	0	12	8.10310033755495	10.6089915671984	0.63371460229071
2017-03-23	Bratislava	11816	4	2017	3	23	19.2000007629395	2	17.2000007629395	11.125	9.55474376678467	73.3333358764648	1	0	12	11.5080943530264	11.6199999527931	7.18988190238559
2017-03-24	Bratislava	11816	2	2017	3	24	14.6000003814697	5.09999990463257	9.5	8.82499980926514	8.31040477752686	70.3333358764648	5	0	12	6.12633272531287	9.75097059434255	-1.99974250504642
2017-03-25	Bratislava	11816	4	2017	3	25	15.1999998092651	3.59999990463257	11.6000003814697	9.125	6.35501480102539	56.3333320617676	2.33333325386047	0	12	7.9130565717767	10.415895870924	2.1890510539109
2017-03-26	Bratislava	11816	4	2017	3	26	12.8000001907349	3.90000009536743	8.89999961853027	7.67500019073486	4.44406652450562	41.3333320617676	4.66666650772095	0	13	4.83351031739093	9.87720017692248	-1.74398220789518
2017-03-27	Bratislava	11816	5	2017	3	27	16.3999996185303	-0.699999988079071	17.1000003814697	8.82499980926514	5.02179527282715	45.6666679382324	1	0	13	8.96077045604275	10.520878993241	5.39572133026312
2017-03-28	Bratislava	11816	4	2017	3	28	21.3999996185303	0.800000011920929	20.6000003814697	12.1999998092651	6.31057500839233	48.3333320617676	1.66666662693024	0	13	12.0164955647473	12.8535832128843	6.81469497490896
2017-03-29	Bratislava	11816	1	2017	3	29	23.5	6.30000019073486	17.2000007629395	17.0750007629395	7.02162551879883	35.6666679382324	6	0	13	16.2251427998191	16.1638796776613	7.95037310210085
2017-03-30	Bratislava	11816	4	2017	3	30	19.1000003814697	10.8000001907349	8.30000019073486	14.5	9.51030254364014	56.6666679382324	3.33333325386047	0	13	13.7817865892121	14.5	6.78553076302443
2017-03-31	Bratislava	11816	3	2017	3	31	21.1000003814697	4.5	16.6000003814697	13.9250001907349	8.75481128692627	57.6666679382324	4.66666650772095	0	13	12.6046298567939	14.0588793089708	4.94556175164396
2017-04-01	Bratislava	11816	5	2017	4	1	22.5	6.40000009536743	16.1000003814697	14.8249998092651	8.39928531646729	51.6666679382324	5	0	13	13.6280247000009	14.7386040289084	5.85598311333007
2017-04-02	Bratislava	11816	3	2017	4	2	24	7	17	16	8.39928531646729	48.3333320617676	3.33333325386047	0	14	15.5979643096091	15.5737499895096	8.48764787642429
2017-04-03	Bratislava	11816	1	2017	4	3	23.6000003814697	8.19999980926514	15.3999996185303	15.9750003814697	10.132472038269	57	3	0	14	15.6928579624385	15.6261627912521	8.79765701540938
2017-04-04	Bratislava	11816	2	2017	4	4	19.7000007629395	9.10000038146973	10.6000003814697	14.6000003814697	9.19921779632568	56.3333320617676	7.66666650772095	0	14	12.7200011857604	14.5759836224874	4.16617269109412
2017-04-05	Bratislava	11816	4	2017	4	5	15.1999998092651	10.1000003814697	5.09999990463257	12.4750003814697	9.73250579833984	67.6666641235352	6.33333349227905	0	14	10.2970725166443	12.8351128419558	1.83081462785588
2017-04-06	Bratislava	11816	7	2017	4	6	13	7.40000009536743	5.59999990463257	9.19999980926514	5.51064300537109	47.3333320617676	6.66666650772095	0.100000001490116	14	6.01818732816369	10.7352332349141	-1.67751022188787
2017-04-07	Bratislava	11816	3	2017	4	7	9.5	6.5	3	8.55000019073486	8.75481128692627	80.6666641235352	5.66666650772095	0.699999988079071	14	5.52646034055201	9.1826835870107	-3.43980139392813
2017-04-08	Bratislava	11816	7	2017	4	8	16.6000003814697	8.60000038146973	8	13.2749996185303	8.71037006378174	58.6666679382324	4.66666650772095	0	14	11.7964327132287	13.5534830300172	4.15152359334515
2017-04-09	Bratislava	11816	5	2017	4	9	18.2999992370605	6.69999980926514	11.6000003814697	12.1999998092651	9.28809928894043	64.6666641235352	1	0	15	12.698691081855	12.6469665451686	8.37449220120593
2017-04-10	Bratislava	11816	0	2017	4	10	22.7999992370605	4	18.7999992370605	14.4750003814697	9.77694702148438	61	1.66666662693024	0.899999976158142	15	14.6303005526434	14.4803627996445	9.07380400856365
2017-04-11	Bratislava	11816	5	2017	4	11	16.3999996185303	8.30000019073486	8.10000038146973	10.0500001907349	6.17725229263306	48.3333320617676	5.66666650772095	0	15	7.42096180545449	11.3145418343226	-0.0964941540441209
2017-04-12	Bratislava	11816	1	2017	4	12	16.8999996185303	3	13.8999996185303	11.4250001907349	7.46603155136108	58	2.33333325386047	1.20000004768372	15	10.6226808374783	12.1353251466751	4.64272839054862
2017-04-13	Bratislava	11816	3	2017	4	13	13.6999998092651	9	4.69999980926514	10.5	10.3546752929688	80.3333358764648	2.66666674613953	3.5	15	9.31441143900126	10.9326666107178	2.47639420906366
2017-04-14	Bratislava	11816	5	2017	4	14	17	7.69999980926514	9.30000019073486	11.6750001907349	8.13264179229736	58.3333320617676	3	0	15	10.5288396815682	12.3223960001151	3.94489129704079
2017-04-15	Bratislava	11816	0	2017	4	15	16.6000003814697	3.79999995231628	12.8000001907349	12.0249996185303	8.62148952484131	65	1.66666662693024	0.400000005960464	15	11.8154334740322	12.5014371919632	6.43921539554627
2017-04-16	Bratislava	11816	3	2017	4	16	13.3999996185303	8	5.40000009536743	9.60000038146973	6.93274354934692	58	4.33333349227905	0	16	7.36688341611342	10.7319002933502	0.0815061546844644
2017-04-17	Bratislava	11816	3	2017	4	17	12.6999998092651	5.19999980926514	7.5	7.94999980926514	7.73267555236816	72	3.33333325386047	6	16	5.85114364587299	8.95869983863831	-1.32379978771253
2017-04-18	Bratislava	11816	3	2017	4	18	11.5	3.29999995231628	8.19999980926514	5.75	5.95504903793335	63.3333320617676	5	0.600000023841858	16	2.28171582675765	7.51458339452744	-5.4687103917348
2017-04-19	Bratislava	11816	1	2017	4	19	4.30000019073486	1.89999997615814	2.40000009536743	3.25	5.91060829162598	77.6666641235352	11	0.600000023841858	16	-2.99401082900165	4.63187515735626	-13.6475435749203
2017-04-20	Bratislava	11816	3	2017	4	20	7	2.79999995231628	4.19999980926514	4.375	3.99966025352478	45.6666679382324	10.3333330154419	0	16	-1.31975959596563	7.40068742918968	-9.14018885187491
2017-04-21	Bratislava	11816	3	2017	4	21	12.8999996185303	0.400000005960464	12.5	8.19999980926514	4.35518503189087	41.3333320617676	6.33333349227905	0	16	4.84850141188441	10.2327999148687	-2.37969725140475
2017-04-22	Bratislava	11816	2	2017	4	22	14.8999996185303	6.30000019073486	8.60000038146973	9.27499961853027	7.37715005874634	60.6666679382324	5.33333349227905	0.899999976158142	16	6.56230544722531	10.4053413311799	-1.27690060941804
2017-04-23	Bratislava	11816	2	2017	4	23	12.3000001907349	4.40000009536743	7.90000009536743	8.14999961853027	6.35501480102539	59.3333320617676	4	0	17	5.73516875268853	9.57028308159511	-1.34301792192945
2017-04-24	Bratislava	11816	1	2017	4	24	15.8999996185303	2.90000009536743	13	9.97500038146973	6.0439305305481	49.3333320617676	3.33333325386047	0	17	8.30298426122573	11.2359669734796	1.86818560239914
2017-04-25	Bratislava	11816	3	2017	4	25	23.8999996185303	4.59999990463257	19.2999992370605	15.8000001907349	8.66593074798584	52.3333320617676	6.33333349227905	0	17	14.534849232251	15.4591834649722	6.27533087846259
2017-04-26	Bratislava	11816	0	2017	4	26	18.8999996185303	8.80000019073486	10.1000003814697	11.9750003814697	9.68806552886963	68	4.33333349227905	0.200000002980232	17	10.3024995188706	12.4194003143311	2.63071486037021
2017-04-27	Bratislava	11816	0	2017	4	27	10.3999996185303	6.5	3.90000009536743	8.125	8.48816776275635	78	3	2.5	17	6.26552222368809	8.896375	-0.884112764016586
2017-04-28	Bratislava	11816	5	2017	4	28	8.30000019073486	5.40000009536743	2.90000009536743	6.72499990463257	8.22152328491211	84.3333358764648	5.66666650772095	2.09999990463257	17	3.22148319690651	7.39494563743273	-6.13817001377625
2017-04-29	Bratislava	11816	3	2017	4	29	14.8000001907349	4.59999990463257	10.1999998092651	9.05000019073486	6.71054077148438	59.6666679382324	5.66666650772095	0	17	6.15796082885284	10.258991776975	-1.75982158320706
2017-04-30	Bratislava	11816	0	2017	4	30	16.2000007629395	0.699999988079071	15.5	10.0500001907349	7.82155752182007	65.3333358764648	2.33333325386047	0	18	9.00279689992553	10.8984667587916	2.94838517886917
2017-05-01	Bratislava	11816	1	2017	5	1	18.6000003814697	5.90000009536743	12.6999998092651	12.6999998092651	8.75481128692627	60.6666679382324	5.33333349227905	0	18	10.8668749485013	13.0893998379389	2.93025147758196
2017-05-02	Bratislava	11816	1	2017	5	2	19.2999992370605	8	11.3000001907349	12.3999996185303	8.79925155639648	62.3333320617676	4.33333349227905	0	18	10.827819352123	12.8350497122447	3.29342062890361
2017-05-03	Bratislava	11816	2	2017	5	3	18.5	6.30000019073486	12.1999998092651	11.9750003814697	11.4656915664673	80	2.33333325386047	1.39999997615814	18	11.2706346372037	12.2527503395081	4.83196243333187
2017-05-04	Bratislava	11816	2	2017	5	4	18.6000003814697	5.40000009536743	13.1999998092651	12.9750003814697	11.910099029541	80.3333358764648	1.66666662693024	0	18	12.9069130819999	13.1399544855436	7.30559915941273
2017-05-05	Bratislava	11816	2	2017	5	5	16.2000007629395	9	7.19999980926514	14.5249996185303	12.2656240463257	76.6666641235352	4.33333349227905	0.5	18	13.4544232335373	14.5217913338025	5.6585277652164
2017-05-06	Bratislava	11816	1	2017	5	6	22.8999996185303	11.8999996185303	11	16.9750003814697	12.4433870315552	65.6666641235352	3.33333325386047	0	18	16.778480289745	16.5076377748171	9.63244411937718
2017-05-07	Bratislava	11816	2	2017	5	7	21.2999992370605	13.8000001907349	7.5	15.8249998092651	13.332200050354	73.6666641235352	4.33333349227905	0.200000002980232	19	15.0612870202778	15.6330956516902	7.35024236539894
2017-05-08	Bratislava	11816	2	2017	5	8	20.8999996185303	11.3999996185303	9.5	15.5	9.46586227416992	54.3333320617676	6.33333349227905	0	19	14.152493173333	15.2488333263397	5.89330519245422
2017-05-09	Bratislava	11816	3	2017	5	9	14.5	5	9.5	7.72499990463257	6.35501480102539	56.6666679382324	4.33333349227905	0	19	5.04929116664794	9.33970821331342	-2.07353357841555
2017-05-10	Bratislava	11816	4	2017	5	10	15.1999998092651	0.200000002980232	15	9.64999961853027	6.62165975570679	56	2.66666674613953	0	19	8.30281147191564	10.8236997108459	2.21890468178403
2017-05-11	Bratislava	11816	4	2017	5	11	23.5	4.09999990463257	19.3999996185303	16.9500007629395	9.86582851409912	55	4.66666650772095	0	19	16.3658524253322	16.3436255741119	8.54997388546904
2017-05-12	Bratislava	11816	3	2017	5	12	25.8999996185303	10	15.8999996185303	19.375	12.5322675704956	56	3	0	19	19.7760345685405	18.19525	12.5942891600384
2017-05-13	Bratislava	11816	2	2017	5	13	24.6000003814697	11.8999996185303	12.6999998092651	18.0750007629395	13.5099630355835	65.3333358764648	5	0	19	17.691442378652	17.3933673341433	9.73865754845163
2017-05-14	Bratislava	11816	1	2017	5	14	25.2999992370605	11.1000003814697	14.1999998092651	20.2999992370605	12.9322347640991	54.3333320617676	2.33333325386047	0	20	21.0782942199795	18.8432327214559	14.2164691197322
2017-05-15	Bratislava	11816	3	2017	5	15	22.5	16.6000003814697	5.90000009536743	18.5249996185303	13.8654890060425	64.3333358764648	5.33333349227905	0	20	18.187784474793	17.7354289163272	10.1103664165176
2017-05-16	Bratislava	11816	3	2017	5	16	25	13.8999996185303	11.1000003814697	20.0750007629395	11.7767763137817	50.3333320617676	2.66666674613953	0	20	20.7097833327013	18.5520963488738	13.5470352683392
2017-05-17	Bratislava	11816	2	2017	5	17	25.3999996185303	12.8999996185303	12.5	18.6749992370605	9.82138729095459	45.3333320617676	3	0	20	18.9353795508427	17.4197161039194	11.6508760660808
2017-05-18	Bratislava	11816	3	2017	5	18	26.8999996185303	10.1000003814697	16.7999992370605	19.4500007629395	10.7102003097534	49	4.33333349227905	0	20	19.5419654085373	18.0615255489349	11.5959204955051
2017-05-19	Bratislava	11816	1	2017	5	19	28	10.6999998092651	17.2999992370605	21	11.7323369979858	48.3333320617676	4.66666650772095	0	20	21.4015369382423	19.1529166212082	13.1680533605571
2017-05-20	Bratislava	11816	6	2017	5	20	19.7999992370605	13.6999998092651	6.09999990463257	14.8999996185303	11.1990480422974	65.6666641235352	9	8.80000019073486	20	12.8673170248588	14.8244663516363	3.88864379408577
2017-05-21	Bratislava	11816	4	2017	5	21	22.5	13	9.5	17.4249992370605	11.7323350906372	59.3333320617676	6	0	21	16.6692539864934	16.7707743872484	8.39336444087866
2017-05-22	Bratislava	11816	3	2017	5	22	25.8999996185303	13.5	12.3999996185303	20.7749996185303	12.7989120483398	51.6666679382324	3	0	21	21.4573423133353	19.1068955971559	14.0481035808113
2017-05-23	Bratislava	11816	0	2017	5	23	25.2000007629395	13.3999996185303	11.8000001907349	19.3250007629395	16.0430812835693	70.3333358764648	2.33333325386047	2.70000004768372	21	19.9296510437124	18.5377215392749	13.4799085864586
2017-05-24	Bratislava	11816	2	2017	5	24	21.8999996185303	13.3000001907349	8.60000038146973	16.8500003814697	11.1546068191528	57	3.66666674613953	0	21	16.5199997964268	16.2942252912521	9.16535194971396
2017-05-25	Bratislava	11816	9	2017	5	25	19	11	8	15.75	10.7102003097534	60.6666679382324	4.66666650772095	0	21	14.8737965251438	15.4795833420753	7.10331055129855
2017-05-26	Bratislava	11816	2	2017	5	26	24	11.6999998092651	12.3000001907349	19.1749992370605	10.7990827560425	48.6666679382324	2.66666674613953	0	21	19.6386761499234	17.8550911518256	12.5518219560481
2017-05-27	Bratislava	11816	2	2017	5	27	25.7999992370605	12.3000001907349	13.5	20.3500003814697	11.1990480422974	45.6666679382324	4.33333349227905	0	21	20.6544089338563	18.6018253083865	12.5486072378806
2017-05-28	Bratislava	11816	4	2017	5	28	26.2000007629395	10.6000003814697	15.6000003814697	19.5	11.0212850570679	48	3	0	22	19.9261513723722	18.07	12.5808604711498
2017-05-29	Bratislava	11816	4	2017	5	29	28.3999996185303	10.1000003814697	18.2999992370605	21.9500007629395	12.9322328567505	50	2.33333325386047	0	22	23.0221567426768	19.9012505531311	15.8388078898964
2017-05-30	Bratislava	11816	4	2017	5	30	32.5999984741211	16.6000003814697	16	24.9750003814697	15.7764368057251	50.6666679382324	2.33333325386047	1.5	22	26.5859009558844	22.1327836845557	19.0460410101093
2017-05-31	Bratislava	11816	0	2017	5	31	28.8999996185303	18.7000007629395	10.1999998092651	23.1499996185303	18.042911529541	64.3333358764648	3.33333325386047	1.39999997615814	22	24.2550776482901	21.4531581476847	16.8885161390949
2017-06-01	Bratislava	11816	3	2017	6	1	27.2999992370605	19.3999996185303	7.90000009536743	22.2000007629395	11.5990142822266	43.3333320617676	4	0	22	22.9917825485796	19.8001671379725	14.7158675739031
2017-06-02	Bratislava	11816	2	2017	6	2	28.7999992370605	11.5	17.2999992370605	22.75	13.2877607345581	47.6666679382324	1.66666662693024	0	22	24.1376543274134	20.3753750576973	17.2706439861417
2017-06-03	Bratislava	11816	1	2017	6	3	30.7999992370605	14.8000001907349	16	24.1000003814697	14.3098945617676	47.6666679382324	2	0	22	25.6171838565026	21.3368003388087	18.2777679440169
2017-06-04	Bratislava	11816	1	2017	6	4	29.2000007629395	15.8000001907349	13.3999996185303	20.25	18.4428768157959	74.3333358764648	4.33333349227905	7	23	20.530803573804	19.4382917470932	12.9666812412046
2017-06-05	Bratislava	11816	5	2017	6	5	25.6000003814697	13.5	12.1000003814697	20.75	13.9099283218384	56.6666679382324	2.66666674613953	0	23	21.5131114498165	19.2604167103767	14.4359847087037
2017-06-06	Bratislava	11816	4	2017	6	6	29.7999992370605	15.3999996185303	14.3999996185303	21.375	15.9986391067505	60.6666679382324	6.33333349227905	0.400000005960464	23	21.6402945665283	19.8877083814144	13.1909505582445
2017-06-07	Bratislava	11816	2	2017	6	7	19.6000003814697	14.8000001907349	4.80000019073486	16.875	10.3102350234985	53.3333320617676	3.66666674613953	0	23	16.5504953410978	16.2654166500568	9.18211928526312
2017-06-08	Bratislava	11816	1	2017	6	8	24.3999996185303	11.6999998092651	12.6999998092651	18.2999992370605	9.55474376678467	45.6666679382324	3	0	23	18.4850291393476	17.1644328249613	11.2568275649827
2017-06-09	Bratislava	11816	0	2017	6	9	27.2999992370605	10.5	16.7999992370605	20.6749992370605	10.399115562439	43.6666679382324	3.66666674613953	0	23	21.1858879309146	18.7617786832968	13.2592648042107
2017-06-10	Bratislava	11816	4	2017	6	10	26.2999992370605	12.1999998092651	14.1000003814697	19.3250007629395	13.4210815429688	59.6666679382324	4.66666650772095	0.300000011920929	23	19.3188778503053	18.2546547941049	11.4101058905448
2017-06-11	Bratislava	11816	2	2017	6	11	26.5	13.3999996185303	13.1000003814697	21.7250003814697	11.2879285812378	44	2.66666674613953	0	24	22.6734760511803	19.4997002639771	15.1126431221507
2017-06-12	Bratislava	11816	0	2017	6	12	32.7000007629395	16.1000003814697	16.6000003814697	25.5499992370605	15.3320302963257	49.6666679382324	4	0	24	27.1063466180449	22.4909911922137	18.6900989103725
2017-06-13	Bratislava	11816	1	2017	6	13	29.2000007629395	18.5	10.6999998092651	22.1000003814697	11.5101327896118	42.6666679382324	5.66666650772095	0	24	22.6401238144027	19.7034669809977	13.8523098954354
2017-06-14	Bratislava	11816	3	2017	6	14	26.6000003814697	15	11.6000003814697	20	10.0435905456543	43.3333320617676	5.33333349227905	0	24	20.0415775559206	18.2858332948685	11.6119684029791
2017-06-15	Bratislava	11816	5	2017	6	15	29.6000003814697	11.3999996185303	18.2000007629395	22.8999996185303	11.1990480422974	40.3333320617676	2.33333325386047	0.5	24	24.1413479331241	20.1433996849696	16.4619176226208
2017-06-16	Bratislava	11816	1	2017	6	16	28.1000003814697	14.6000003814697	13.5	21.0249996185303	15.3764696121216	62.3333320617676	4	6.19999980926514	24	21.5486124911261	19.6732371519248	13.8907904683907
2017-06-17	Bratislava	11816	2	2017	6	17	20.1000003814697	15.5	4.59999990463257	16.6000003814697	10.5768785476685	55.6666679382324	6.33333349227905	0	24	15.5544649842069	16.0879503031413	7.22858294052448
2017-06-18	Bratislava	11816	2	2017	6	18	26.2000007629395	14.3999996185303	11.8000001907349	21.125	11.9100980758667	48.3333320617676	6	0	25	21.3641651104672	19.2423957870007	12.7424173243128
2017-06-19	Bratislava	11816	2	2017	6	19	30.2999992370605	13.8000001907349	16.5	24.1000003814697	14.7543020248413	50	2.33333325386047	0	25	25.5550657228962	21.4600002765656	18.0954064767802
2017-06-20	Bratislava	11816	3	2017	6	20	33.5999984741211	14.3999996185303	19.2000007629395	26.9750003814697	14.3543357849121	42	3.66666674613953	0	25	28.8708838477088	22.9954752597809	19.9943253531294
2017-06-21	Bratislava	11816	1	2017	6	21	32.2999992370605	19.1000003814697	13.1999998092651	27.0499992370605	16.7541313171387	47	2.66666674613953	0	25	29.0108481094522	23.3916744594574	20.8227064332013
2017-06-22	Bratislava	11816	0	2017	6	22	34.2999992370605	17.2000007629395	17.1000003814697	27.3999996185303	16.7985706329346	47	3	0.699999988079071	25	29.413532916415	23.6396497297287	21.0263174440003
2017-06-23	Bratislava	11816	0	2017	6	23	32.4000015258789	20.5	11.8999996185303	25.2999992370605	16.1764011383057	53.3333320617676	5	0	25	26.7247278903932	22.5279993573507	18.1931562675473
2017-06-24	Bratislava	11816	2	2017	6	24	33.5	19.6000003814697	13.8999996185303	28.125	15.4653520584106	42.6666679382324	4.66666650772095	0	25	30.2606132131616	23.8285834286213	20.9662796920975
2017-06-25	Bratislava	11816	2	2017	6	25	32.2000007629395	20.1000003814697	12.1000003814697	23.9500007629395	15.4653520584106	51.6666679382324	4.33333349227905	4.19999980926514	26	25.1041853927087	21.4378756262143	16.8111860338987
2017-06-26	Bratislava	11816	1	2017	6	26	30.2000007629395	20	10.1999998092651	24.4249992370605	16.0430812835693	54.3333320617676	3.66666674613953	0	26	25.7602894313894	21.9321701926072	17.78205728562
2017-06-27	Bratislava	11816	3	2017	6	27	31	16.3999996185303	14.6000003814697	25.3500003814697	16.9763336181641	53.6666679382324	3.66666674613953	0	26	26.888643197503	22.5850586934725	18.8038000566328
2017-06-28	Bratislava	11816	2	2017	6	28	34.2000007629395	17.7000007629395	16.5	26.7749996185303	17.7318267822266	50	5.33333349227905	0.100000001490116	26	28.5564549588398	23.3993747234344	19.6610200495756
2017-06-29	Bratislava	11816	0	2017	6	29	28.1000003814697	18.1000003814697	10	21.0499992370605	15.1098279953003	60.6666679382324	6.33333349227905	0.300000011920929	26	21.2260747936725	19.6330161145846	12.783507077211
2017-06-30	Bratislava	11816	3	2017	6	30	28.7000007629395	16	12.6999998092651	23.6749992370605	12.4433860778809	43	4.33333349227905	0.300000011920929	26	24.7642700631707	20.7986369762421	16.1648211801348
2017-07-01	Bratislava	11816	0	2017	7	1	27.5	16.8999996185303	10.6000003814697	23.0499992370605	10.7546415328979	40.6666679382324	4.66666650772095	0	26	23.9504631985434	20.2598495458285	15.245577678979
2017-07-02	Bratislava	11816	3	2017	7	2	23.8999996185303	15.8999996185303	8	20.7999992370605	14.8431825637817	60	5.66666650772095	0.400000005960464	27	20.9982210994307	19.4139994049072	12.7215342124861
2017-07-03	Bratislava	11816	2	2017	7	3	26.7000007629395	17.3999996185303	9.30000019073486	20.1499996185303	11.4212522506714	49	5.66666650772095	0	27	20.1772709464362	18.5651747255325	11.7399306171239
2017-07-04	Bratislava	11816	3	2017	7	4	28	11.1000003814697	16.8999996185303	22.7000007629395	12.1323013305664	44.6666679382324	2.66666674613953	0	27	23.8338406525442	20.2044672547658	16.1507529961559
2017-07-05	Bratislava	11816	1	2017	7	5	32.5	14.1000003814697	18.3999996185303	22.2000007629395	14.4432172775269	55.3333320617676	2.33333325386047	12.1999998092651	27	23.3166810949591	20.3083671883265	16.285448246901
2017-07-06	Bratislava	11816	3	2017	7	6	30.3999996185303	16.5	13.8999996185303	24.4249992370605	15.5542325973511	50.3333320617676	1.33333337306976	0	27	26.1408314724436	21.7138202093919	19.4392710331728
2017-07-07	Bratislava	11816	2	2017	7	7	29.2999992370605	17	12.3000001907349	24.375	15.3764696121216	52.3333320617676	4	0	27	25.6631789032516	21.7861040976048	17.477068982017
2017-07-08	Bratislava	11816	6	2017	7	8	31.2000007629395	17.7999992370605	13.3999996185303	25.875	16.8874530792236	49.6666679382324	4.33333349227905	4.5	27	27.4835785540183	22.7260209128857	18.9257782469339
2017-07-09	Bratislava	11816	3	2017	7	9	32.2000007629395	18.3999996185303	13.8000001907349	24.25	18.3095550537109	60.3333320617676	2.33333325386047	21.2999992370605	28	25.7317798848571	22.1228749318123	18.7116915644358
2017-07-10	Bratislava	11816	2	2017	7	10	31.2000007629395	19	12.1999998092651	24.8250007629395	22.3980960845947	72.3333358764648	3.33333325386047	0.899999976158142	28	26.2831441550337	23.2538799579303	19.2074981448525
2017-07-11	Bratislava	11816	1	2017	7	11	29.2999992370605	20.1000003814697	9.19999980926514	24.8250007629395	16.3097248077393	55.3333320617676	5.66666650772095	0	28	26.0818019574389	22.2884921699683	17.494987497974
2017-07-12	Bratislava	11816	3	2017	7	12	30.3999996185303	19.3999996185303	11	24.375	17.1096572875977	56	4	4.69999980926514	28	25.6631789032516	21.98525	17.6294585980026
2017-07-13	Bratislava	11816	1	2017	7	13	23.8999996185303	16.3999996185303	7.5	18.6499996185303	10.6657600402832	48.6666679382324	7	0	28	18.0614903532234	17.478316421922	9.43705991540553
2017-07-14	Bratislava	11816	3	2017	7	14	23.8999996185303	12.1000003814697	11.8000001907349	19.0499992370605	11.2434883117676	51.3333320617676	2.66666674613953	0.200000002980232	28	19.4899115156452	17.8321160761197	12.4675297168893
2017-07-15	Bratislava	11816	6	2017	7	15	21.3999996185303	14.6999998092651	6.69999980926514	17.1749992370605	13.0655555725098	66	4.66666650772095	0.200000002980232	28	16.6456108315047	16.6747743797302	8.82934113013411
2017-07-16	Bratislava	11816	4	2017	7	16	26.2000007629395	13.3000001907349	12.8999996185303	20.3999996185303	10.487998008728	45	3.66666674613953	0	29	20.8504322862119	18.6152497339249	12.9917226329797
2017-07-17	Bratislava	11816	3	2017	7	17	29.2000007629395	12	17.2000007629395	23.1000003814697	13.0655555725098	47	2	0	29	24.4526465125611	20.5931002702713	17.2347450672936
2017-07-18	Bratislava	11816	7	2017	7	18	31.2000007629395	17.2999992370605	13.8999996185303	24.4249992370605	13.4210815429688	45.3333320617676	3	0	29	25.8407525271006	21.4408827303728	17.7643544019406
2017-07-19	Bratislava	11816	3	2017	7	19	32.7000007629395	16.7000007629395	16	24.6499996185303	13.8654890060425	45	3	0	29	26.1109632321178	21.5796247339249	17.9883474258355
2017-07-20	Bratislava	11816	0	2017	7	20	34.2000007629395	17.6000003814697	16.6000003814697	27.5750007629395	16.1319618225098	45.6666679382324	2	0.200000002980232	29	29.6639515709347	23.6677547930559	21.6844312489709
2017-07-21	Bratislava	11816	1	2017	7	21	31	19.6000003814697	11.3999996185303	24.5	18.0873508453369	60.3333320617676	3.66666674613953	0	29	25.8517783920632	22.3183332633972	18.1222921099702
2017-07-22	Bratislava	11816	5	2017	7	22	33.2999992370605	19.1000003814697	14.1999998092651	25.75	20.5760288238525	62	2.66666674613953	4.69999980926514	29	27.4636968209458	23.39875	20.218497332222
2017-07-23	Bratislava	11816	0	2017	7	23	29.3999996185303	19.5	9.89999961853027	23.25	20.2649440765381	71	3.33333325386047	4.5	30	24.3761566248611	21.854375	17.2430556800036
2017-07-24	Bratislava	11816	5	2017	7	24	24.3999996185303	19.1000003814697	5.30000019073486	20.2000007629395	19.0206050872803	79	3.33333325386047	6.5	30	20.6832628504764	19.5416506748199	13.6994534416215
2017-07-25	Bratislava	11816	1	2017	7	25	23.7999992370605	16.1000003814697	7.69999980926514	19.2000007629395	11.8656578063965	54	7	0	30	18.7682751474586	18.0109005699158	10.1500981070669
2017-07-26	Bratislava	11816	3	2017	7	26	23	16.2000007629395	6.80000019073486	18.3999996185303	12.9322328567505	61	5	0.400000005960464	30	18.0977825964467	17.5634497003555	10.1140317883891
2017-07-27	Bratislava	11816	6	2017	7	27	22.3999996185303	14.6000003814697	7.80000019073486	17.8250007629395	15.5097923278809	78.6666641235352	4.33333349227905	1	30	17.5333859698087	17.4348672935804	9.89782970350156
2017-07-28	Bratislava	11816	3	2017	7	28	28.2000007629395	18.3999996185303	9.80000019073486	22.5499992370605	14.265453338623	53	6.66666650772095	0	30	23.1048611453655	20.4690744342804	14.3445674156083
2017-07-29	Bratislava	11816	2	2017	7	29	30	18.1000003814697	11.8999996185303	22.8999996185303	13.9543685913086	50.3333320617676	3	0	30	24.0093279784741	20.6053996639888	16.326407088721
2017-07-30	Bratislava	11816	2	2017	7	30	33.2000007629395	16	17.2000007629395	26.7999992370605	17.2874202728271	50.6666679382324	3.66666674613953	0	31	28.6574103816901	23.4625995300929	20.2853023664142
2017-07-31	Bratislava	11816	3	2017	7	31	34.2000007629395	19	15.1999998092651	27.6749992370605	18.8872833251953	52.3333320617676	2.66666674613953	0	31	29.7546712808434	24.2209535116037	21.807160290256
2017-08-01	Bratislava	11816	2	2017	8	1	36.7999992370605	18.7000007629395	18.1000003814697	28.8500003814697	18.7984008789062	50	4.33333349227905	0	31	31.1608244595135	24.9037502765656	22.3364627867686
2017-08-02	Bratislava	11816	2	2017	8	2	35.0999984741211	20.8999996185303	14.1999998092651	28.2000007629395	18.9761638641357	50.6666679382324	2.33333325386047	0	31	30.3852655497348	24.4827339850744	22.4414750481354
2017-08-03	Bratislava	11816	1	2017	8	3	37.9000015258789	19.8999996185303	18	30.6000003814697	16.8874530792236	41.3333320617676	3.33333325386047	0	31	33.2754279166842	25.4050668124517	23.9308843275267
2017-08-04	Bratislava	11816	1	2017	8	4	36.5999984741211	23.2000007629395	13.3999996185303	29.8999996185303	19.8649787902832	48.3333320617676	4	0	31	32.4491416700491	25.523832952563	23.5002692123651
2017-08-05	Bratislava	11816	1	2017	8	5	32.2000007629395	25.2000007629395	7	27.2000007629395	16.7985725402832	45.6666679382324	2.66666674613953	0.800000011920929	31	29.1893674865606	23.4048172904333	20.9023166233697
2017-08-06	Bratislava	11816	1	2017	8	6	27.7000007629395	18.5	9.19999980926514	20.9750003814697	18.3984355926514	72	3	7.19999980926514	32	21.6975301157063	19.9778503227234	14.7826446531719
2017-08-07	Bratislava	11816	3	2017	8	7	27	17.2999992370605	9.69999980926514	21.3500003814697	13.7321653366089	55	4	0	32	21.9477877361507	19.654625287056	14.0937827016261
2017-08-08	Bratislava	11816	1	2017	8	8	25.7999992370605	14	11.8000001907349	22.2749996185303	16.2652835845947	63	4.66666650772095	0	32	22.986844849969	20.6927871961594	15.0536711933779
2017-08-09	Bratislava	11816	2	2017	8	9	33.2999992370605	18.2999992370605	15	26.9249992370605	21.0648765563965	60.6666679382324	3	0	32	28.8430886037345	24.2370578223387	21.2881299822431
2017-08-10	Bratislava	11816	2	2017	8	10	35.5999984741211	22.7000007629395	12.8999996185303	28.2749996185303	20.9759960174561	55.6666679382324	3.66666674613953	2.59999990463257	32	30.456675437209	24.9161956412156	22.2486278220931
2017-08-11	Bratislava	11816	2	2017	8	11	35.0999984741211	17.2999992370605	17.7999992370605	22.7250003814697	16.9763355255127	58	5.66666650772095	2	32	23.4294994247788	20.8250252933502	15.0372077792198
2017-08-12	Bratislava	11816	1	2017	8	12	24	15.3000001907349	8.69999980926514	20.0750007629395	12.3100652694702	53.6666679382324	6.66666650772095	0	32	19.9371088279137	18.6543047741731	11.3376898387089
2017-08-13	Bratislava	11816	3	2017	8	13	26.3999996185303	15.3000001907349	11.1000003814697	20.8999996185303	13.3321990966797	55	5.66666650772095	0	33	21.1245216788875	19.315999712944	12.7452505831491
2017-08-14	Bratislava	11816	2	2017	8	14	29.2999992370605	14.1000003814697	15.1999998092651	22.2749996185303	14.7098608016968	53.6666679382324	1.33333337306976	0	33	23.7104148487089	20.2936706034501	17.4771845350777
2017-08-15	Bratislava	11816	4	2017	8	15	31.2000007629395	16.5	14.6999998092651	23.9750003814697	12.9322347640991	45	3.33333325386047	0	33	25.2539763182642	21.1088127660751	17.0719157658941
2017-08-16	Bratislava	11816	3	2017	8	16	31.7000007629395	15.6000003814697	16.1000003814697	24.7999992370605	16.0430812835693	52	4.33333349227905	0	33	26.1548250592135	22.0807994384766	17.8028645785734
2017-08-17	Bratislava	11816	1	2017	8	17	31.7000007629395	19.2000007629395	12.5	25.1000003814697	16.9763336181641	53.6666679382324	2.33333325386047	0	33	26.7331631320255	22.3987670250575	19.3241741690411
2017-08-18	Bratislava	11816	3	2017	8	18	34.2999992370605	17	17.2999992370605	26.375	15.9986410140991	47.6666679382324	3.33333325386047	0	33	28.1598602090215	22.9569792497158	19.7995163691742
2017-08-19	Bratislava	11816	1	2017	8	19	25.2999992370605	17.7000007629395	7.59999990463257	19.8999996185303	17.1540985107422	72.6666641235352	6.66666650772095	10.5	33	19.713124738002	19.0881996003469	11.3514528222498
2017-08-20	Bratislava	11816	5	2017	8	20	24	15.8000001907349	8.19999980926514	18.2999992370605	13.6432838439941	65.6666641235352	6	0.100000001490116	34	17.7795367936282	17.5824326613108	9.50436715925564
2017-08-21	Bratislava	11816	3	2017	8	21	23.7000007629395	13.6999998092651	10	18.0750007629395	10.7546415328979	51.6666679382324	5.33333349227905	0	34	17.6222220685118	17.1246464184602	9.48353745363368
2017-08-22	Bratislava	11816	0	2017	8	22	23.2999992370605	13	10.3000001907349	18.25	11.1101655960083	53	3	0	34	18.4249833340552	17.280625	11.3003788770111
2017-08-23	Bratislava	11816	2	2017	8	23	23.6000003814697	11.6000003814697	12	16.8999996185303	10.621319770813	55.6666679382324	1.66666662693024	0	34	17.4164427536236	16.31479972833	11.5710458404483
2017-08-24	Bratislava	11816	4	2017	8	24	29.3999996185303	9.10000038146973	20.2999992370605	20.6749992370605	11.5101318359375	50.3333320617676	2.33333325386047	0	34	21.5200807484029	18.988195235618	14.5096988019393
2017-08-25	Bratislava	11816	2	2017	8	25	31.5	16.6000003814697	14.8999996185303	23.6000003814697	15.0209455490112	51.6666679382324	2.66666674613953	0	34	24.9049455653538	21.1809170103709	17.3759496978187
2017-08-26	Bratislava	11816	5	2017	8	26	33.0999984741211	17.1000003814697	16	25.5499992370605	17.5096206665039	54.3333320617676	2	0	34	27.3057616725104	22.7746076847394	20.0976388143868
2017-08-27	Bratislava	11816	1	2017	8	27	34.5	19.7000007629395	14.8000001907349	25.625	17.598503112793	54	2	0	35	27.3931028617775	22.810375	20.1588823721258
2017-08-28	Bratislava	11816	4	2017	8	28	26.8999996185303	17.8999996185303	9	20.6499996185303	12.8433532714844	51	4	0	35	21.0880267511716	18.9925747213364	13.1959055144927
2017-08-29	Bratislava	11816	0	2017	8	29	27.2999992370605	12.3000001907349	15	19.7250003814697	11.9989805221558	52.3333320617676	1	0	35	21.0328702961046	18.3551794115861	15.5610370756278
2017-08-30	Bratislava	11816	5	2017	8	30	29.5	11.3000001907349	18.2000007629395	21.2000007629395	11.5101327896118	48.6666679382324	4	0	35	21.763553908701	19.3083672610601	13.760082164876
2017-08-31	Bratislava	11816	1	2017	8	31	32.7000007629395	13.3000001907349	19.3999996185303	23.8999996185303	12.7544708251953	44	3.33333325386047	0	35	25.1631665084886	21.0047997360229	16.9498251694061
2017-09-01	Bratislava	11816	6	2017	9	1	28	15.1999998092651	12.8000001907349	19.4249992370605	16.5319271087646	68.6666641235352	7	0.5	35	19.0574118189936	18.5762576329867	10.5620167183051
2017-09-02	Bratislava	11816	3	2017	9	2	21.5	13.8000001907349	7.69999980926514	16.3999996185303	11.6878957748413	62.6666679382324	5.66666650772095	1.20000004768372	35	15.44101728418	16.0098663768132	7.27912237387558
2017-09-03	Bratislava	11816	2	2017	9	3	16.8999996185303	12.3999996185303	4.5	15.3000001907349	12.7989120483398	74.3333358764648	6.66666650772095	0	36	13.8255821798796	15.1870668416659	5.21409061190669
2017-09-04	Bratislava	11816	4	2017	9	4	22	11.8000001907349	10.1999998092651	16.6000003814697	10.0880317687988	54.6666679382324	3.66666674613953	0	36	16.2150396963952	16.0764003010432	8.87316297875439
2017-09-05	Bratislava	11816	0	2017	9	5	25.2999992370605	13.5	11.8000001907349	19.4750003814697	10.487998008728	47.6666679382324	5	0	36	19.4418366958011	18.0430294731299	11.2407050391657
2017-09-06	Bratislava	11816	3	2017	9	6	24.8999996185303	13.6999998092651	11.1999998092651	18.7250003814697	15.0209455490112	68.6666641235352	3.33333325386047	0	36	18.8973542968748	17.9968919233004	11.7381938110229
2017-09-07	Bratislava	11816	5	2017	9	7	21.8999996185303	14.6999998092651	7.19999980926514	16.4500007629395	9.68806552886963	51	2.66666674613953	0	36	16.3956089386325	15.9244755573273	9.66875434730729
2017-09-08	Bratislava	11816	1	2017	9	8	24.7999992370605	6.59999990463257	18.2000007629395	17.6000003814697	10.5324373245239	57	4.33333349227905	0	36	17.2552744990849	16.8668502912521	9.53994267590302
2017-09-09	Bratislava	11816	0	2017	9	9	27	10.8999996185303	16.1000003814697	20.5249996185303	14.1321325302124	62	5.66666650772095	0	36	20.6508963126619	19.2657746982574	12.4169458635417
2017-09-10	Bratislava	11816	2	2017	9	10	26.3999996185303	12	14.3999996185303	20.2000007629395	14.6654205322266	64.6666641235352	2	0	37	21.0754886593668	19.0923005349477	14.7502114903965
2017-09-11	Bratislava	11816	7	2017	9	11	23.7000007629395	13.8000001907349	9.89999961853027	17.25	16.5763683319092	81.3333358764648	2.66666674613953	2.5	37	17.3477016900259	16.9676667051315	10.7372598342926
2017-09-12	Bratislava	11816	3	2017	9	12	20.2999992370605	14.3999996185303	5.90000009536743	15.75	10.8879632949829	60.3333320617676	6.66666650772095	0	37	14.4015372576534	15.4772916579247	5.98506345344456
2017-09-13	Bratislava	11816	3	2017	9	13	23.8999996185303	11.6000003814697	12.3000001907349	18.8500003814697	9.86582851409912	47	5.66666650772095	0	37	18.5353706404474	17.5819752702713	10.1924716430636
2017-09-14	Bratislava	11816	3	2017	9	14	30.1000003814697	10	20.1000003814697	17.6749992370605	11.1990480422974	55	7.33333349227905	0	37	16.7539943372031	16.8891869258881	8.14874069487902
2017-09-15	Bratislava	11816	4	2017	9	15	20	11.6000003814697	8.39999961853027	15.375	9.28809833526611	53.3333320617676	5.33333349227905	11.8000001907349	37	14.2288380421368	15.1504166605473	6.28381669406853
2017-09-16	Bratislava	11816	1	2017	9	16	17.3999996185303	11.6999998092651	5.69999980926514	14.5249996185303	14.1321325302124	86	3.66666674613953	1.89999997615814	37	13.6838699354681	14.5230746479034	6.13796557266015
2017-09-17	Bratislava	11816	3	2017	9	17	14.5	11.8999996185303	2.59999990463257	12.8999996185303	13.5988435745239	90.6666641235352	4	22.1000003814697	38	11.5692547921121	12.9821329938253	3.5418057905808
2017-09-18	Bratislava	11816	4	2017	9	18	19.7000007629395	7.5	12.1999998092651	14.0500001907349	11.2434883117676	73.3333358764648	2.66666674613953	0.899999976158142	38	13.5393272794999	14.1160001564662	6.89737709961892
2017-09-19	Bratislava	11816	2	2017	9	19	14.3999996185303	11.3999996185303	3	12.8000001907349	12.7989120483398	86	3	13.6000003814697	38	11.8798909160535	12.9309001760483	4.70372315105141
2017-09-20	Bratislava	11816	0	2017	9	20	13.6999998092651	10.8999996185303	2.79999995231628	12.8999996185303	10.9324035644531	74.3333358764648	6.66666650772095	0	38	10.7538197307384	13.1258663166682	2.00319105379911
2017-09-21	Bratislava	11816	0	2017	9	21	14.8999996185303	10.8000001907349	4.09999990463257	12.7749996185303	10.6657600402832	73	5.66666650772095	0.800000011920929	38	10.862638743999	13.0311621751785	2.47900912786493
2017-09-22	Bratislava	11816	1	2017	9	22	18	11.3999996185303	6.59999990463257	13.6499996185303	11.9545392990112	75	4	0	38	12.4904262720211	13.7668746709824	4.87003875021516
2017-09-23	Bratislava	11816	2	2017	9	23	14.8999996185303	8.60000038146973	6.30000019073486	12.6750001907349	11.7767763137817	80.3333358764648	4	1.20000004768372	38	11.2929040509375	12.8724043112437	3.51018831336627
2017-09-24	Bratislava	11816	4	2017	9	24	15.3999996185303	10.1000003814697	5.30000019073486	12.2250003814697	12.8433532714844	88.3333358764648	2	0	39	11.7883028971982	12.3709794918378	5.59344955168228
2017-09-25	Bratislava	11816	0	2017	9	25	19.5	9.30000019073486	10.1999998092651	13.4250001907349	12.7100296020508	82.6666641235352	2	0	39	13.1857474878101	13.5274835209211	7.12321571000458
2017-09-26	Bratislava	11816	3	2017	9	26	22.5	11.1000003814697	11.3999996185303	15.9499998092651	13.2877588272095	73	2.33333325386047	0	39	15.9535711643798	15.7346748375893	9.59924128051498
2017-09-27	Bratislava	11816	5	2017	9	27	21.2999992370605	11.6999998092651	9.60000038146973	16.4750003814697	13.7321653366089	72.6666641235352	2.66666674613953	0	39	16.4253614114945	16.178091963164	9.7745484381747
2017-09-28	Bratislava	11816	8	2017	9	28	20.5	9.69999980926514	10.8000001907349	14.625	10.9768447875977	66	3	0	39	14.0715960229361	14.601625	7.2196492058898
2017-09-29	Bratislava	11816	2	2017	9	29	19.8999996185303	7.5	12.3999996185303	14.0249996185303	10.399115562439	67.3333358764648	3	0	39	13.3510349064239	14.1103413470904	6.50417224063178
2017-09-30	Bratislava	11816	1	2017	9	30	18.1000003814697	5.19999980926514	12.8999996185303	11.1499996185303	8.8436918258667	67.6666641235352	4	0	39	9.41985467232447	11.7457413998922	1.94572945754787
2017-10-01	Bratislava	11816	2	2017	10	1	19	3.20000004768372	15.8000001907349	10.9499998092651	7.82155752182007	62.6666679382324	2.66666674613953	0	40	9.84996389540609	11.6789331569354	3.48931974289501
2017-10-02	Bratislava	11816	5	2017	10	2	19	3.20000004768372	15.8000001907349	11.3000001907349	7.86599779129028	62	3.33333325386047	0.300000011920929	40	9.90727434997079	11.9688001508713	3.01595521547622
2017-10-03	Bratislava	11816	4	2017	10	3	14.8999996185303	8.69999980926514	6.19999980926514	11.6499996185303	12.1767425537109	89.3333358764648	3.33333325386047	9.5	40	10.3310484585799	11.8171996010462	2.69183895959283
2017-10-04	Bratislava	11816	2	2017	10	4	18.7999992370605	7.69999980926514	11.1000003814697	13.625	10.6213188171387	69.6666641235352	3.33333325386047	0	40	12.7223495856472	13.7709791789055	5.61166117521891
2017-10-05	Bratislava	11816	2	2017	10	5	22.2999992370605	12.6999998092651	9.60000038146973	16.5	12.0434217453003	62.6666679382324	5.66666650772095	1.5	40	15.5673178636368	16.0893333473206	7.40395299870417
2017-10-06	Bratislava	11816	2	2017	10	6	16.5	9.69999980926514	6.80000019073486	11.8999996185303	7.77711629867554	55.3333320617676	6	0	40	9.65861160263046	12.5387330637614	1.66942176347175
2017-10-07	Bratislava	11816	4	2017	10	7	16	9	7	11.3999996185303	9.42142105102539	68.6666641235352	4	0.200000002980232	40	9.72691183229413	11.934233060964	2.22210440736712
2017-10-08	Bratislava	11816	1	2017	10	8	15.1999998092651	8.10000038146973	7.09999990463257	12.1750001907349	10.3991165161133	73.6666641235352	5.33333349227905	2	41	10.2070509425873	12.5117376956304	1.90973935862447
2017-10-09	Bratislava	11816	3	2017	10	9	15.3999996185303	6.69999980926514	8.69999980926514	11.3249998092651	8.08820056915283	62	5	0	41	9.25203771476621	11.9885748491287	1.44780209085849
2017-10-10	Bratislava	11816	1	2017	10	10	16.8999996185303	8.10000038146973	8.80000019073486	13.125	10.487998008728	71.3333358764648	2.66666674613953	0.100000001490116	41	12.4384687588442	13.3417916474342	5.82977408697286
2017-10-11	Bratislava	11816	2	2017	10	11	20.7999992370605	9.80000019073486	11	15.6499996185303	11.8656578063965	68	2.66666674613953	0	41	15.4435139172709	15.4475996856689	8.8069369937743
2017-10-12	Bratislava	11816	2	2017	10	12	23.2999992370605	7.19999980926514	16.1000003814697	16.375	11.2879295349121	66	4	0	41	15.8373497842224	16.024375	8.33380912962713
2017-10-13	Bratislava	11816	0	2017	10	13	21	13.1999998092651	7.80000019073486	16.125	10.6213188171387	58	5.66666650772095	0	41	15.0936924974112	15.749625	6.96639318062584
2017-10-14	Bratislava	11816	6	2017	10	14	20.3999996185303	10.1000003814697	10.3000001907349	13.6750001907349	11.7323350906372	74	2.66666674613953	0	41	13.0930333766652	13.7929751634598	6.4438559088925
2017-10-15	Bratislava	11816	5	2017	10	15	22.7999992370605	6.40000009536743	16.3999996185303	14.6999998092651	13.1544370651245	78	1	0	42	15.4675211750493	14.6757998323441	10.9284606385912
2017-10-16	Bratislava	11816	4	2017	10	16	22	8.5	13.5	14.3249998092651	13.5099611282349	83	2	0	42	14.2338306531216	14.3413623270988	8.19039231294848
2017-10-17	Bratislava	11816	1	2017	10	17	22.6000003814697	7.5	15.1000003814697	14.3500003814697	13.2877588272095	82.3333358764648	1.33333337306976	0	42	14.7517854039262	14.3645753423055	9.63911178858155
2017-10-18	Bratislava	11816	6	2017	10	18	23.3999996185303	9.60000038146973	13.8000001907349	14.8249998092651	13.1544370651245	76.3333358764648	2.66666674613953	0	42	14.4616675580314	14.7826956719716	7.79659600243815
2017-10-19	Bratislava	11816	1	2017	10	19	20	6.59999990463257	13.3999996185303	12.625	12.1767425537109	80.6666641235352	2.33333325386047	0.100000001490116	42	12.0363975037292	12.824375026226	5.60013613656383
2017-10-20	Bratislava	11816	0	2017	10	20	12.8000001907349	3.79999995231628	9	9	10.8879623413086	96	1	0.200000002980232	42	9.15458877381132	9.121	4.41510004698806
2017-10-21	Bratislava	11816	1	2017	10	21	13.3999996185303	7.59999990463257	5.80000019073486	10.8000001907349	12.0878610610962	94	2	1.60000002384186	42	10.1288369599638	10.9221001844406	3.70796169856556
2017-10-22	Bratislava	11816	0	2017	10	22	12.6999998092651	10.5	2.20000004768372	11.3249998092651	11.7767763137817	88	2.66666674613953	2.29999995231628	43	10.2962577982408	11.5345498218536	3.27935576482641
2017-10-23	Bratislava	11816	2	2017	10	23	11.5	8.19999980926514	3.29999995231628	9.82499980926514	10.265793800354	84.6666641235352	7	1.5	43	6.72083090601941	10.219258224074	-2.82550568522955
2017-10-24	Bratislava	11816	5	2017	10	24	15	7.69999980926514	7.30000019073486	10.0249996185303	8.97701454162598	71.3333358764648	5.33333349227905	0	43	7.50491185486594	10.7305579494158	-0.786314238385273
2017-10-25	Bratislava	11816	1	2017	10	25	15.8000001907349	3.90000009536743	11.8999996185303	9.85000038146973	10.3102350234985	84.6666641235352	2	0	43	9.02252670533736	10.2421504143397	2.81471100232442
2017-10-26	Bratislava	11816	1	2017	10	26	18.2000007629395	6.09999990463257	12.1000003814697	12.0249996185303	12.0434217453003	86	1.66666662693024	0	43	11.8154334740322	12.2155746479034	6.12191211797644
2017-10-27	Bratislava	11816	3	2017	10	27	15	8.5	6.5	10	10.132472038269	84.6666641235352	4.66666650772095	5	43	7.72436654889308	10.3795000629425	-0.808495876079596
2017-10-28	Bratislava	11816	1	2017	10	28	12.1000003814697	8.19999980926514	3.90000009536743	10.3500003814697	8.26596355438232	67	5.66666650772095	16.5	43	7.79986233933331	11.103225312233	-0.443034425420622
2017-10-29	Bratislava	11816	4	2017	10	29	14.3000001907349	6.69999980926514	7.59999990463257	8.94999980926514	7.19938802719116	63	11.3333330154419	3.40000009536743	44	4.54710635702238	10.0794248480797	-4.73758860102901
2017-10-30	Bratislava	11816	3	2017	10	30	10.3000001907349	4.69999980926514	5.59999990463257	6.72499990463257	5.64396476745605	57.3333320617676	8	0	44	2.42252487138276	8.54953331472079	-5.96824466088859
2017-10-31	Bratislava	11816	0	2017	10	31	9.10000038146973	3.79999995231628	5.30000019073486	7.02500009536743	7.24382829666138	72	3	0.5	44	4.94449446449922	8.17615008068085	-1.94251846478548
2017-11-01	Bratislava	11816	4	2017	11	1	12.3000001907349	2.29999995231628	10	8.125	7.73267602920532	73.3333358764648	2	0	44	7.01369934280268	9.05999991083145	1.17437581473443
2017-11-02	Bratislava	11816	2	2017	11	2	14.3000001907349	3.59999990463257	10.6999998092651	11.0249996185303	9.02145576477051	74.3333358764648	1.66666662693024	0	44	10.6665084936031	11.5155537904421	5.18861647943493
2017-11-03	Bratislava	11816	4	2017	11	3	14	5.19999980926514	8.80000019073486	8.85000038146973	8.62148952484131	73.6666641235352	2.66666674613953	0	44	7.3507187205222	9.66830873858133	0.712602723660513
2017-11-04	Bratislava	11816	2	2017	11	4	13.6999998092651	1.39999997615814	12.3000001907349	7.82499980926514	8.13264179229736	78	5	0	44	4.87605072953154	8.63267483234405	-3.68236260380246
2017-11-05	Bratislava	11816	5	2017	11	5	13	5.5	7.5	8.67500019073486	9.24365901947021	81	5.66666650772095	0	45	5.68433546262722	9.28371267080307	-3.28894595348515
2017-11-06	Bratislava	11816	2	2017	11	6	10.8999996185303	5.40000009536743	5.5	9.19999980926514	8.48816680908203	74	2.66666674613953	0	45	7.76725901551081	9.95789983654022	1.11676474422849
2017-11-07	Bratislava	11816	2	2017	11	7	13.6000003814697	2.70000004768372	10.8999996185303	9.42500019073486	8.31040477752686	73.3333358764648	3	0	45	7.82673721259776	10.1693334251086	0.886818318222378
2017-11-08	Bratislava	11816	1	2017	11	8	10.5	6.90000009536743	3.59999990463257	8.14999961853027	9.15477657318115	83.3333358764648	3	1.5	45	6.2955451263343	8.73208289801279	-1.09154771983581
2017-11-09	Bratislava	11816	1	2017	11	9	10.5	7.19999980926514	3.29999995231628	8.97500038146973	9.46586227416992	83	1.66666662693024	0	45	8.31121316028389	9.49158784580231	2.62977630157634
2017-11-10	Bratislava	11816	4	2017	11	10	11.5	5.40000009536743	6.09999990463257	9.02499961853027	7.24382925033569	62	3.33333325386047	0.100000001490116	45	7.15273744788522	10.1692746982574	0.368576441061501
2017-11-11	Bratislava	11816	2	2017	11	11	10.6000003814697	5.30000019073486	5.30000019073486	7.34999990463257	6.93274450302124	68	5.66666650772095	5.90000009536743	45	4.01085880728254	8.60839992141724	-4.31590740316571
2017-11-12	Bratislava	11816	0	2017	11	12	8.19999980926514	5.30000019073486	2.90000009536743	6.92500019073486	8.62148952484131	86.3333358764648	2.66666674613953	1.79999995231628	46	5.05974312564058	7.49438757044475	-2.19438369120286
2017-11-13	Bratislava	11816	0	2017	11	13	8.30000019073486	4.19999980926514	4.09999990463257	5.15000009536743	5.91060829162598	65	7	0	46	0.713173023077766	6.9498750770092	-7.91585156364699
2017-11-14	Bratislava	11816	3	2017	11	14	7.69999980926514	-1.39999997615814	9.10000038146973	2.84999990463257	5.3328800201416	67.6666641235352	4.66666650772095	0	46	-1.16579432276176	4.92175841787656	-9.01871096350269
2017-11-15	Bratislava	11816	3	2017	11	15	8.89999961853027	-1.10000002384186	10	2.77500009536743	5.46620178222656	73.6666641235352	2	0	46	0.78342466377503	4.47317107888857	-4.95435576102245
2017-11-16	Bratislava	11816	3	2017	11	16	6.30000019073486	-3	9.30000019073486	3.45000004768372	5.28843927383423	72	1.66666662693024	0	46	1.96340225991854	5.15170004034042	-3.15321939851653
2017-11-17	Bratislava	11816	3	2017	11	17	6	3.09999990463257	2.90000009536743	5.25	6.48833703994751	73	5	0	46	1.65657482886699	6.623625	-6.72320441833087
2017-11-18	Bratislava	11816	2	2017	11	18	9	4.69999980926514	4.30000019073486	6.94999980926514	6.84386253356934	68.6666641235352	4.66666650772095	0	46	3.93205997650869	8.25111661440532	-3.96579424907867
2017-11-19	Bratislava	11816	0	2017	11	19	7.19999980926514	3.29999995231628	3.90000009536743	5.55000019073486	6.22169303894043	68	5.33333349227905	2.29999995231628	47	1.88069434176185	7.12520015716553	-6.32454491756064
2017-11-20	Bratislava	11816	1	2017	11	20	8.30000019073486	4	4.30000019073486	5.65000009536743	5.68840551376343	62.3333320617676	9	2.59999990463257	47	0.728669628455256	7.48342513750394	-8.185214876365
2017-11-21	Bratislava	11816	3	2017	11	21	7.5	2	5.5	5.625	8.13264179229736	92.6666641235352	2.66666674613953	9	47	3.51259070215013	5.98295845746994	-4.19316266020254
2017-11-22	Bratislava	11816	4	2017	11	22	15.8999996185303	3	12.8999996185303	7.19999980926514	8.22152328491211	77	2.66666674613953	0.200000002980232	47	5.38702486705906	8.1234498333931	-1.40303093515859
2017-11-23	Bratislava	11816	2	2017	11	23	7	-0.600000023841858	7.59999990463257	5.17500019073486	8.39928531646729	95.6666641235352	3.66666674613953	0	47	2.27836289228256	5.3972461499532	-6.72706755576512
2017-11-24	Bratislava	11816	4	2017	11	24	6.40000009536743	4.5	1.89999997615814	5.59999990463257	8.57704830169678	93.3333358764648	3	0	47	3.23316267175785	5.92633311697642	-4.90248526182462
2017-11-25	Bratislava	11816	6	2017	11	25	9.5	4.5	5	7.25	8.71037006378174	86	6.33333349227905	0.100000001490116	47	3.63770823820768	7.80825	-6.05896523046827
2017-11-26	Bratislava	11816	4	2017	11	26	7.80000019073486	2.59999990463257	5.19999980926514	4.65000009536743	5.82172727584839	64.6666641235352	7.66666650772095	0	48	-0.163156361034164	6.56418354794184	-8.95886417309286
2017-11-27	Bratislava	11816	3	2017	11	27	5.80000019073486	-1.10000002384186	6.90000009536743	1.60000002384186	5.19955778121948	72.6666641235352	2.66666674613953	0	48	-1.27763049323442	3.53930020069281	-7.83091863418009
2017-11-28	Bratislava	11816	3	2017	11	28	3.40000009536743	-2.90000009536743	6.30000019073486	1.60000002384186	5.37732076644897	80.3333358764648	2.66666674613953	0.400000005960464	48	-1.27763049323442	2.99534984082778	-8.4096064146528
2017-11-29	Bratislava	11816	2	2017	11	29	3	-0.100000001490116	3.09999990463257	1.10000002384186	6.26613426208496	93.6666641235352	3.33333325386047	21.8999996185303	48	-2.44273435080026	1.56676687710682	-11.4899425821381
2017-11-30	Bratislava	11816	2	2017	11	30	2.40000009536743	0	2.40000009536743	1.5	5.99949026107788	89.3333358764648	5.33333349227905	5.40000009536743	48	-3.20938049921469	2.26266648483276	-13.4164952926622
2017-12-01	Bratislava	11816	5	2017	12	1	4.19999980926514	-6.59999990463257	10.8000001907349	-2.32500004768372	4.84403276443481	89	1.66666662693024	0	48	-4.671639611629	-1.30708754479885	-11.0227576014579
2017-12-02	Bratislava	11816	2	2017	12	2	0.699999988079071	-10	10.6999998092651	-2.34999990463257	4.22186326980591	83.3333358764648	2.66666674613953	0	48	-5.97859285130281	-0.805416815725961	-13.5337970753319
2017-12-03	Bratislava	11816	2	2017	12	3	1.5	-4	5.5	0.75	4.7107105255127	73.3333358764648	6.66666650772095	0.100000001490116	49	-4.79697347219704	2.76666647434235	-14.1531316973264
2017-12-04	Bratislava	11816	5	2017	12	4	3.09999990463257	-0.100000001490116	3.20000004768372	2.25	5.95504903793335	83.3333358764648	6	0.899999976158142	49	-2.58622115772481	3.37291649532318	-12.4946299586398
2017-12-05	Bratislava	11816	5	2017	12	5	5.30000019073486	1	4.30000019073486	4.02500009536743	6.13281202316284	77.3333358764648	5	2.90000009536743	49	0.124979503271037	5.33088327029546	-8.623187999948
2017-12-06	Bratislava	11816	3	2017	12	6	6.40000009536743	3.79999995231628	2.59999990463257	5.15000009536743	5.59952402114868	61.6666679382324	7	0	49	0.713173023077766	7.1212916765372	-7.67874651659618
2017-12-07	Bratislava	11816	5	2017	12	7	4.5	-3.29999995231628	7.80000019073486	0.925000011920929	5.42176103591919	80	2.66666674613953	0	49	-2.08095953252418	2.41825001060963	-9.20855031140699
2017-12-08	Bratislava	11816	1	2017	12	8	2.90000009536743	-3.20000004768372	6.09999990463257	0.774999976158142	6.17725229263306	97	2	2.59999990463257	49	-1.54565016293147	1.00146247655153	-9.02179990863985
2017-12-09	Bratislava	11816	1	2017	12	9	4.09999990463257	0.699999988079071	3.40000009536743	1.97500002384186	4.04410028457642	56	7.33333349227905	0	49	-3.49928776986685	5.00605001807213	-11.4547749845054
2017-12-10	Bratislava	11816	1	2017	12	10	4.19999980926514	-3.79999995231628	8	2.20000004768372	4.7107105255127	67.6666641235352	6	0	50	-2.64966582905547	4.38735021124681	-11.1681976906575
2017-12-11	Bratislava	11816	0	2017	12	11	13.8000001907349	1	12.8000001907349	10.8500003814697	7.64379453659058	61	9	0	50	7.5525586217609	11.6329252996445	-1.30432221575826
2017-12-12	Bratislava	11816	4	2017	12	12	14.6999998092651	5.69999980926514	9	7.17500019073486	7.55491304397583	72	5	2	50	4.06336790921841	8.30305016136169	-4.19117288094077
2017-12-13	Bratislava	11816	3	2017	12	13	6	-0.200000002980232	6.19999980926514	3.04999995231628	5.15511703491211	66.3333358764648	4.33333349227905	0	50	-0.729237313524107	5.17015813432534	-8.27755293267963
2017-12-14	Bratislava	11816	2	2017	12	14	8.60000038146973	0	8.60000038146973	3.97499990463257	5.77728652954102	71	3.66666674613953	0	50	0.814554063131495	5.65373741984367	-6.59315709747535
2017-12-15	Bratislava	11816	3	2017	12	15	7.90000009536743	1.39999997615814	6.5	5.05000019073486	6.39945602416992	72.6666641235352	2	0	50	3.43274723230069	6.47065029424031	-2.30161234301214
2017-12-16	Bratislava	11816	3	2017	12	16	5.5	-0.300000011920929	5.80000019073486	2.5	5.55508279800415	73.6666641235352	3.33333325386047	0	50	-0.747635173963774	4.23800016784668	-8.07373471419097
2017-12-17	Bratislava	11816	1	2017	12	17	5.90000009536743	0	5.90000009536743	2.95000004768372	5.19955778121948	67.6666641235352	5.33333349227905	0	51	-1.3870080511802	5.00397520075639	-9.59579413006095
2017-12-18	Bratislava	11816	3	2017	12	18	2.90000009536743	-1.5	4.40000009536743	0.0500000007450581	4.66626977920532	75.6666641235352	3.33333325386047	0	51	-3.71405878304341	1.98389186942739	-11.2494204674857
2017-12-19	Bratislava	11816	2	2017	12	19	0.600000023841858	-3.5	4.09999990463257	-0.774999976158142	4.13298177719116	73.3333358764648	2.66666674613953	0	51	-4.10415854452087	1.46533314002355	-10.6996655923048
2017-12-20	Bratislava	11816	2	2017	12	20	2.20000004768372	-3.79999995231628	6	0.5	4.9329137802124	79.6666641235352	1.66666662693024	0	51	-1.42592648713205	2.06566686248779	-6.96904380459391
2017-12-21	Bratislava	11816	2	2017	12	21	4.69999980926514	-0.5	5.19999980926514	3.125	6.57721853256226	88.3333358764648	2.66666674613953	3.79999995231628	51	0.537298016585442	3.85489567422867	-7.1026366805752
2017-12-22	Bratislava	11816	2	2017	12	22	7.90000009536743	3.5	4.40000009536743	6.55000019073486	7.11050653457642	74.3333358764648	2.66666674613953	0	51	4.61344922280588	7.67227505261104	-2.05427512253908
2017-12-23	Bratislava	11816	3	2017	12	23	9.30000019073486	4.5	4.80000019073486	8	6.9771842956543	66	5.66666650772095	0.5	51	4.83180956252278	9.2155	-3.3799137746067
2017-12-24	Bratislava	11816	3	2017	12	24	10.6999998092651	5.90000009536743	4.80000019073486	7.90000009536743	7.42159128189087	68.3333358764648	7.66666650772095	0	52	4.04491005335226	9.04949998644193	-4.93597337420872
2017-12-25	Bratislava	11816	4	2017	12	25	10.1999998092651	-0.200000002980232	10.3999996185303	3.32500004768372	6.79942178726196	82.6666641235352	4	0	52	-0.191033907627383	4.39035019944509	-8.72942889806278
2017-12-26	Bratislava	11816	8	2017	12	26	4.69999980926514	-0.200000002980232	4.90000009536743	2.29999995231628	6.66609954833984	91.3333358764648	2	0	52	0.230269258814452	2.88153311727842	-6.69596452729949
2017-12-27	Bratislava	11816	4	2017	12	27	11.1999998092651	-0.600000023841858	11.8000001907349	6.42500019073486	7.37715005874634	80	4.66666650772095	5.30000019073486	52	3.27928640951034	7.31325016975403	-5.30461473971358
2017-12-28	Bratislava	11816	4	2017	12	28	8	2.40000009536743	5.59999990463257	4.05000019073486	7.02162504196167	84	7	18.7999992370605	52	-0.700393501569408	4.9696001739502	-10.8825531444329
2017-12-29	Bratislava	11816	5	2017	12	29	3.90000009536743	-3.20000004768372	7.09999990463257	0.125	4.7107105255127	71.6666641235352	4.66666650772095	0	52	-4.55400232336357	2.365104367733	-12.7859254487856
2017-12-30	Bratislava	11816	1	2017	12	30	1.20000004768372	-5.30000019073486	6.5	0.0500000007450581	5.2439980506897	86.3333358764648	2.66666674613953	11.3999996185303	52	-3.12231198577242	1.13615813190701	-10.8188116014038
2017-12-31	Bratislava	11816	2	2017	12	31	6	-0.100000001490116	6.09999990463257	2	6.9771842956543	98	1.66666662693024	3.5	53	0.297460983511467	2.1375	-6.48878951148502
2018-01-01	Bratislava	11816	3	2018	1	1	8.10000038146973	0.400000005960464	7.69999980926514	4.15000009536743	7.51047277450562	90.6666641235352	4	0.200000002980232	1	0.822254778839001	4.68130023523966	-8.24227485836354
2018-01-02	Bratislava	11816	3	2018	1	2	8.60000038146973	1.60000002384186	7	5.52500009536743	6.84386253356934	78	3.66666674613953	0	1	2.70530691599383	6.61097508382797	-5.11716355782805
2018-01-03	Bratislava	11816	4	2018	1	3	8	-1.79999995231628	9.80000019073486	4.25	6.0439305305481	79	3.66666674613953	2	1	1.15001028949935	5.433875	-6.79618964709748
2018-01-04	Bratislava	11816	7	2018	1	4	10.8000001907349	4.5	6.30000019073486	7.07499980926514	6.31057500839233	61	4.66666650772095	2.40000009536743	1	4.08748236729675	8.66766235017776	-3.39622562240867
2018-01-05	Bratislava	11816	4	2018	1	5	6	2.59999990463257	3.40000009536743	4.94999980926514	8.44372653961182	97.6666641235352	3	0.100000001490116	1	2.45255517730302	5.07255827862422	-6.04015444395778
2018-01-06	Bratislava	11816	3	2018	1	6	9.5	4.30000019073486	5.19999980926514	6.69999980926514	9.11033725738525	91.3333358764648	3.66666674613953	0	1	4.13861903714347	7.07179970925649	-4.39508424142376
2018-01-07	Bratislava	11816	1	2018	1	7	8.60000038146973	3.70000004768372	4.90000009536743	6.72499990463257	9.33253955841064	94.3333358764648	1.66666662693024	0	1	5.72613140646849	6.96732063218752	-0.479991084631562
2018-01-08	Bratislava	11816	4	2018	1	8	8.5	5.09999990463257	3.40000009536743	7.22499990463257	9.6436243057251	95.3333358764648	3	0	2	5.18468112156986	7.41172480532328	-2.87733290541707
2018-01-09	Bratislava	11816	4	2018	1	9	7.80000019073486	4	3.79999995231628	6.42500019073486	8.13264179229736	85.3333358764648	4.66666650772095	1.5	2	3.27928640951034	7.07638339573543	-5.63907286622767
2018-01-10	Bratislava	11816	1	2018	1	10	6.90000009536743	3.20000004768372	3.70000004768372	3.84999990463257	7.55491304397583	93.6666641235352	3.33333325386047	8.30000019073486	2	0.886924658924041	4.22097505691846	-7.82758805832171
2018-01-11	Bratislava	11816	4	2018	1	11	6.40000009536743	2.29999995231628	4.09999990463257	4.05000019073486	7.24382829666138	86.3333358764648	2.66666674613953	0	2	1.63815653724119	4.83549169689815	-5.80096253580135
2018-01-12	Bratislava	11816	4	2018	1	12	5.80000019073486	2.59999990463257	3.20000004768372	4.67500019073486	7.46603202819824	87.3333358764648	3.66666674613953	0.400000005960464	2	1.66844269221926	5.35947504002253	-6.82108360848673
2018-01-13	Bratislava	11816	8	2018	1	13	4.30000019073486	0.600000023841858	3.70000004768372	2.25	6.48833703994751	89.3333358764648	3.33333325386047	2	2	-1.05033146069661	2.96866649532318	-9.60552142184924
2018-01-14	Bratislava	11816	1	2018	1	14	2.09999990463257	-0.699999988079071	2.79999995231628	-0.100000001490116	5.51064300537109	90	5.33333349227905	0.200000002980232	2	-5.22027417072081	0.70299999859184	-15.7071996699466
2018-01-15	Bratislava	11816	6	2018	1	15	0.300000011920929	-1.79999995231628	2.09999990463257	-1.02499997615814	4.75515127182007	83.3333358764648	6	0	3	-6.74185106274771	0.398124804504713	-16.9906910004858
2018-01-16	Bratislava	11816	4	2018	1	16	-1.10000002384186	-3	1.89999997615814	-2.125	5.02179527282715	94.6666641235352	4.66666650772095	1	3	-7.35160535754864	-1.63733310079575	-18.1797700692464
2018-01-17	Bratislava	11816	1	2018	1	17	5.30000019073486	-4	9.30000019073486	2.52500009536743	5.28843927383423	72.3333358764648	5	0	3	-1.75044349040096	4.34719574669202	-10.1722563135015
2018-01-18	Bratislava	11816	5	2018	1	18	5.69999980926514	-0.400000005960464	6.09999990463257	4.17500019073486	5.02179527282715	62.6666679382324	7.66666650772095	0.800000011920929	3	-0.778181328886798	6.29506674602827	-9.42126765946217
2018-01-19	Bratislava	11816	6	2018	1	19	8.30000019073486	-1.20000004768372	9.5	2.79999995231628	6.0439305305481	75.6666641235352	5.66666650772095	0.899999976158142	3	-1.7357955760304	4.36585012234847	-10.7666760626878
2018-01-20	Bratislava	11816	1	2018	1	20	3.79999995231628	-3.20000004768372	7	0.524999976158142	6.04393005371094	94	3.66666674613953	4.09999990463257	3	-3.39389523005553	0.986174976944923	-12.8910163853429
2018-01-21	Bratislava	11816	3	2018	1	21	2.20000004768372	-0.699999988079071	2.90000009536743	1	5.6439642906189	86	3.33333325386047	0.300000011920929	3	-2.56381289436076	2.0395	-10.9510622201842
2018-01-22	Bratislava	11816	1	2018	1	22	2.70000004768372	-2.79999995231628	5.5	-0.574999988079071	4.66626977920532	80	2.66666674613953	1.60000002384186	4	-3.86613514386299	1.08325001060963	-11.0406729860834
2018-01-23	Bratislava	11816	2	2018	1	23	1	-1.10000002384186	2.09999990463257	0.25	5.68840551376343	91.6666641235352	1.33333337306976	2.5	4	-1.18722920167447	0.903125199317932	-6.88058757053807
2018-01-24	Bratislava	11816	2	2018	1	24	1.89999997615814	-0.200000002980232	2.09999990463257	1.47500002384186	6.35501527786255	94	4.33333349227905	0	4	-2.67601421957501	1.90482502305508	-12.6380937027451
2018-01-25	Bratislava	11816	5	2018	1	25	4.69999980926514	-1.29999995231628	6	0.824999988079071	5.33287954330444	81	4.33333349227905	0	4	-3.479446039271	2.25403748932481	-12.3133904237496
2018-01-26	Bratislava	11816	2	2018	1	26	2.20000004768372	-1.20000004768372	3.40000009536743	1.77499997615814	5.91060876846313	85.6666641235352	4	0	4	-2.09478838728905	2.77815432269176	-11.0056014083121
2018-01-27	Bratislava	11816	0	2018	1	27	3.70000004768372	0.600000023841858	3.09999990463257	2.97499990463257	6.53277778625488	86.6666641235352	3.66666674613953	0	4	-0.405286336995121	3.8201667394956	-9.00211458116485
2018-01-28	Bratislava	11816	1	2018	1	28	9.5	-0.600000023841858	10.1000003814697	6.47499990463257	7.33271026611328	80	4	0.200000002980232	4	3.67788613229083	7.35774991512299	-4.46832308099689
2018-01-29	Bratislava	11816	0	2018	1	29	15.3999996185303	4	11.3999996185303	9.64999961853027	7.95487976074219	67.6666641235352	4	0.5	5	7.5775117125065	10.512491420873	0.112949778429449
2018-01-30	Bratislava	11816	3	2018	1	30	12.6000003814697	3.09999990463257	9.5	5.59999990463257	6.22169303894043	64.6666641235352	6.66666650772095	0	5	1.41054487506042	7.3295667143186	-7.08857101803403
2018-01-31	Bratislava	11816	9	2018	1	31	4.69999980926514	-1.79999995231628	6.5	1.10000002384186	5.77728652954102	85.6666641235352	2.33333325386047	0	5	-1.54117510839779	2.15636687605778	-8.65153813295382
2018-02-01	Bratislava	11816	1	2018	2	1	6.19999980926514	-0.100000001490116	6.30000019073486	4.69999980926514	7.0660662651062	84.6666641235352	4.33333349227905	0.800000011920929	5	1.31024317052055	5.5264666290919	-7.50914900068788
2018-02-02	Bratislava	11816	3	2018	2	2	6	1.39999997615814	4.59999990463257	3.17499995231628	6.35501527786255	81	2.33333325386047	0	5	0.903376931281387	4.35846245729923	-5.79106730273762
2018-02-03	Bratislava	11816	1	2018	2	3	4.19999980926514	0.400000005960464	3.79999995231628	2.52500009536743	5.3328800201416	71.3333358764648	4	0	5	-1.1736167609638	4.4130582461675	-8.87429946289508
2018-02-04	Bratislava	11816	5	2018	2	4	6.19999980926514	-0.5	6.69999980926514	2.07500004768372	5.15511703491211	71	3.33333325386047	0	5	-1.26221880367485	4.05678754007816	-8.39062051506659
2018-02-05	Bratislava	11816	2	2018	2	5	4.59999990463257	-5.19999980926514	9.80000019073486	0.574999988079071	4.13298225402832	65.3333358764648	2.33333325386047	0	6	-2.15967629032271	3.23003312891324	-7.71560694964018
2018-02-06	Bratislava	11816	3	2018	2	6	0.899999976158142	-2.70000004768372	3.59999990463257	-0.400000005960464	4.57738876342773	78.3333358764648	5	0	6	-5.40751845474979	1.37558311967353	-14.5195296562576
2018-02-07	Bratislava	11816	5	2018	2	7	1.39999997615814	-2.29999995231628	3.70000004768372	0.524999976158142	5.68840551376343	91	4	10.6000003814697	6	-3.63007418713735	1.21676247733831	-13.1558912271108
2018-02-08	Bratislava	11816	8	2018	2	8	2.70000004768372	1	1.70000004768372	1.32500004768372	5.28843927383423	78	7.33333349227905	0.100000001490116	6	-4.33779946072322	2.91917504191399	-14.3551207769305
2018-02-09	Bratislava	11816	2	2018	2	9	4.40000009536743	-2.70000004768372	7.09999990463257	-0.0750000029802322	4.84403228759766	78	0.666666686534882	0	6	-0.0183441750209035	1.68857499738038	-2.91014778120802
2018-02-10	Bratislava	11816	1	2018	2	10	3.09999990463257	-3.09999990463257	6.19999980926514	0.324999988079071	4.26630401611328	67.3333358764648	3	0	6	-3.10176634972582	2.87177479195197	-9.59038711785096
2018-02-11	Bratislava	11816	4	2018	2	11	4.40000009536743	-3.5	7.90000009536743	0.524999976158142	4.88847303390503	77.6666641235352	1.66666662693024	0	6	-1.39720339001382	2.2415960078915	-6.79595872047388
2018-02-12	Bratislava	11816	7	2018	2	12	4.09999990463257	-0.400000005960464	4.5	2.40000009536743	5.8661675453186	81.3333358764648	3	0	7	-0.609827277273423	3.64226658299764	-8.17613270661987
2018-02-13	Bratislava	11816	4	2018	2	13	3.40000009536743	-0.100000001490116	3.5	1.52499997615814	5.64396476745605	81.3333358764648	4.33333349227905	1.29999995231628	7	-2.61421183424584	2.85709979712168	-11.427860036999
2018-02-14	Bratislava	11816	4	2018	2	14	3.79999995231628	-0.100000001490116	3.90000009536743	1.125	5.2439980506897	78.6666641235352	5.33333349227905	0.200000002980232	7	-3.68068370303501	2.69433352041245	-12.9156087738281
2018-02-15	Bratislava	11816	2	2018	2	15	4.30000019073486	-1	5.30000019073486	1.125	4.57738876342773	69	3	0.100000001490116	7	-2.14101879088672	3.4054375	-8.78043277689079
2018-02-16	Bratislava	11816	6	2018	2	16	1.60000002384186	-2	3.59999990463257	-0.275000005960464	5.46620178222656	89.3333358764648	2	1.5	7	-2.76841435324641	0.591799787727991	-9.70344569883553
2018-02-17	Bratislava	11816	4	2018	2	17	1.10000002384186	-4.19999980926514	5.30000019073486	-0.174999997019768	5.55508279800415	93.3333358764648	4.66666650772095	3.59999990463257	7	-4.92701605754935	0.363083130941789	-15.3196120922162
2018-02-18	Bratislava	11816	5	2018	2	18	5.69999980926514	0	5.69999980926514	1.95000004768372	5.11067676544189	71	3.66666674613953	0	7	-1.65562257262532	3.95172504007816	-9.07536586643059
2018-02-19	Bratislava	11816	3	2018	2	19	3.20000004768372	-5	8.19999980926514	-1	4.26630401611328	76	2.33333325386047	0.100000001490116	8	-4.01517969565732	1.046	-10.3880646862448
2018-02-20	Bratislava	11816	2	2018	2	20	1.70000004768372	-1.89999997615814	3.59999990463257	0.524999976158142	5.6439642906189	89	2.33333325386047	5.40000009536743	8	-2.21858117482319	1.37048747760057	-9.62935283439076
2018-02-21	Bratislava	11816	4	2018	2	21	3	-1.20000004768372	4.19999980926514	0.774999976158142	5.11067676544189	77	2.66666674613953	0	8	-2.25947713621997	2.51121247917414	-9.15078961916209
2018-02-22	Bratislava	11816	1	2018	2	22	3.59999990463257	-0.800000011920929	4.40000009536743	1.29999995231628	4.35518503189087	65	2.66666674613953	0	8	-1.63466570062598	3.8409999614954	-7.61199249949667
2018-02-23	Bratislava	11816	5	2018	2	23	2.29999995231628	-0.800000011920929	3.09999990463257	0.550000011920929	4.97735452651978	77.6666641235352	2	0.100000001490116	8	-1.80767102367118	2.26352520557841	-7.79750068407108
2018-02-24	Bratislava	11816	3	2018	2	24	1	-5.69999980926514	6.69999980926514	-3.625	2.84420275688171	59.3333320617676	6.66666650772095	0	8	-10.3965391017368	0.428958460092545	-18.2948567616229
2018-02-25	Bratislava	11816	5	2018	2	25	-1.89999997615814	-10.5	8.60000038146973	-7.59999990463257	1.91094875335693	55.3333320617676	2.66666674613953	0	8	-12.2267074909886	-2.17076644016902	-16.6630011508997
2018-02-26	Bratislava	11816	1	2018	2	26	-2.70000004768372	-11.8000001907349	9.10000038146973	-7.125	1.91094875335693	54.6666679382324	3.33333325386047	0	9	-12.4014422131777	-1.73316681790352	-17.5477190533686
2018-02-27	Bratislava	11816	4	2018	2	27	-5.30000019073486	-10.1999998092651	4.90000009536743	-8.27499961853027	1.82206726074219	57	5	0	9	-15.2534886871308	-2.88871220874786	-21.8991941663056
2018-02-28	Bratislava	11816	2	2018	2	28	-3.70000004768372	-12.1999998092651	8.5	-8.60000038146973	1.86650800704956	60.6666679382324	3.33333325386047	0	9	-14.1873507667793	-3.60270046049754	-19.9702746078984
2018-03-01	Bratislava	11816	3	2018	3	1	-3.5	-13.8999996185303	10.3999996185303	-7.22499990463257	2.3997962474823	71	6	0	9	-14.6089977196868	-3.75986241984367	-23.7385314515485
2018-03-02	Bratislava	11816	1	2018	3	2	-3.79999995231628	-6.90000009536743	3.09999990463257	-4.77500009536743	3.68857502937317	88.3333358764648	5.66666650772095	0.200000002980232	9	-11.3030280340125	-3.53818785885175	-22.4131079815831
2018-03-03	Bratislava	11816	5	2018	3	3	1.5	-5.69999980926514	7.19999980926514	-1.75	3.24416851997375	62.3333320617676	1.66666662693024	0	9	-4.01100769309731	1.61645844697952	-8.13296148135452
2018-03-04	Bratislava	11816	2	2018	3	4	3.40000009536743	-6.69999980926514	10.1000003814697	-1.22500002384186	3.95521926879883	72.3333358764648	3.33333325386047	0	9	-5.25780987515031	1.16782059317032	-12.5101049732983
2018-03-05	Bratislava	11816	3	2018	3	5	1.5	-3.59999990463257	5.09999990463257	-0.150000005960464	3.86633801460266	66	5.33333349227905	0	10	-5.28311460351522	2.58954999515414	-13.361511437517
2018-03-06	Bratislava	11816	1	2018	3	6	2.70000004768372	-0.300000011920929	3	1.64999997615814	6.0439305305481	87.6666641235352	3.33333325386047	1.89999997615814	10	-1.77680257772277	2.52165849084457	-10.2509725782434
2018-03-07	Bratislava	11816	3	2018	3	7	9.89999961853027	0.100000001490116	9.80000019073486	3.02500009536743	6.75498151779175	87	1	0.100000001490116	10	2.53708495669952	3.84546258854866	-1.95789849417643
2018-03-08	Bratislava	11816	1	2018	3	8	12.8000001907349	0.800000011920929	12	5.47499990463257	6.1328125	65.6666641235352	3.66666674613953	0	10	2.64431466332141	7.17922088220914	-4.4392010599875
2018-03-09	Bratislava	11816	3	2018	3	9	7.5	-1	8.5	4.125	6.71054077148438	82.6666641235352	1.66666662693024	0	10	2.7389265669231	5.11408347845077	-2.98416395916047
2018-03-10	Bratislava	11816	1	2018	3	10	14.1999998092651	2.20000004768372	12	7.80000019073486	8.13264179229736	76.6666641235352	3.66666674613953	0	10	5.48044394261492	8.65983359330495	-2.17800227216196
2018-03-11	Bratislava	11816	6	2018	3	11	15.6999998092651	2.29999995231628	13.3999996185303	10.5	9.15477752685547	75.3333358764648	5	0	10	8.22055530671897	11.0426666107178	-0.0631975332023936
2018-03-12	Bratislava	11816	3	2018	3	12	17.7999992370605	8.89999961853027	8.89999961853027	11.3000001907349	10.0435905456543	74	5.66666650772095	4.5	11	8.99971302620656	11.7576001634598	0.517255530702429
2018-03-13	Bratislava	11816	3	2018	3	13	15.5	5.80000019073486	9.69999980926514	9.42500019073486	7.33270978927612	60.3333320617676	5	0	11	6.87650239972641	10.5321960179488	-0.812445707875652
2018-03-14	Bratislava	11816	5	2018	3	14	11.6000003814697	3.5	8.10000038146973	6.52500009536743	6.62165975570679	66	3.66666674613953	0	11	3.92514731612044	8.01632507753372	-3.19932919624398
2018-03-15	Bratislava	11816	1	2018	3	15	7.5	1.39999997615814	6.09999990463257	5.55000019073486	7.24382829666138	81.3333358764648	4	3.5	11	2.54177499180212	6.46886671263377	-5.74510795414877
2018-03-16	Bratislava	11816	2	2018	3	16	9.30000019073486	6.09999990463257	3.20000004768372	8.14999961853027	9.55474376678467	89.3333358764648	2.33333325386047	10.6000003814697	11	6.76441114846715	8.52253288542429	-0.14247387291657
2018-03-17	Bratislava	11816	3	2018	3	17	8.60000038146973	1.60000002384186	7	3.09999990463257	6.13281202316284	77	5.33333349227905	3	11	-1.19848694943998	4.54209991669655	-10.1564318558005
2018-03-18	Bratislava	11816	5	2018	3	18	2.5	-2.79999995231628	5.30000019073486	-0.675000011920929	3.51081275939941	59.6666679382324	4.33333349227905	0	11	-5.33351936732815	2.69132071792881	-12.2263191509241
2018-03-19	Bratislava	11816	3	2018	3	19	1.5	-3.70000004768372	5.19999980926514	-1.64999997615814	3.19972801208496	58	3	0	12	-5.4736118073178	2.08065001833439	-11.0652693686024
2018-03-20	Bratislava	11816	1	2018	3	20	2	-3.70000004768372	5.69999980926514	0.0750000029802322	3.59969401359558	59.6666679382324	6.33333349227905	0	12	-5.50696835308778	3.2749457347696	-13.4159020611277
2018-03-21	Bratislava	11816	1	2018	3	21	5.5	-2.70000004768372	8.19999980926514	0.524999976158142	2.9330837726593	45.3333320617676	4.66666650772095	0	12	-4.05665070248626	4.72681674772898	-9.98491115574562
2018-03-22	Bratislava	11816	0	2018	3	22	5.69999980926514	-6.80000019073486	12.5	0.400000005960464	3.59969401359558	59.3333320617676	2.33333325386047	0	12	-2.36584331585431	3.55370010323723	-7.46211638160118
2018-03-23	Bratislava	11816	5	2018	3	23	7.90000009536743	-4.59999990463257	12.5	4.59999990463257	5.33287954330444	64	4.66666650772095	0	12	1.01011914827106	6.56019992351532	-6.59072328346196
2018-03-24	Bratislava	11816	2	2018	3	24	10.1999998092651	-3	13.1999998092651	2.67499995231628	5.06623601913452	69	2.33333325386047	0	12	0.314328226716746	4.69116246044636	-5.59017021364274
2018-03-25	Bratislava	11816	1	2018	3	25	6.30000019073486	-2.70000004768372	9	2.77500009536743	5.33287954330444	74.3333358764648	3.66666674613953	0	12	-0.64925418435435	4.4301790845712	-8.312996617136
2018-03-26	Bratislava	11816	4	2018	3	26	9.39999961853027	0.200000002980232	9.19999980926514	4.59999990463257	5.68840551376343	68	1.33333337306976	0	13	3.73012612729559	6.34239992141724	-0.636232143749864
2018-03-27	Bratislava	11816	5	2018	3	27	10.1999998092651	2.59999990463257	7.59999990463257	5.97499990463257	6.17725229263306	66	1.66666662693024	0	13	4.86443767114674	7.56917492246628	-0.0968731677140323
2018-03-28	Bratislava	11816	3	2018	3	28	12.5	-3.5	16	6.375	7.15494680404663	78	2.66666674613953	0	13	4.40517850781953	7.358125	-2.44894954696708
2018-03-29	Bratislava	11816	4	2018	3	29	13.6999998092651	4.69999980926514	9	9.14999961853027	8.17708206176758	73	3.33333325386047	5.09999990463257	13	7.30408559125163	9.94447467517853	0.0960018238833645
2018-03-30	Bratislava	11816	0	2018	3	30	11.5	3.90000009536743	7.59999990463257	7.77500009536743	9.15477752685547	87.3333358764648	2.33333325386047	0	13	6.32262518180428	8.24350832799276	-0.522159296427717
2018-03-31	Bratislava	11816	0	2018	3	31	15.3999996185303	6.09999990463257	9.30000019073486	10.9250001907349	10.8879623413086	81.6666641235352	5	3.59999990463257	13	8.7519253933984	11.2854793881734	0.249975951628889
2018-04-01	Bratislava	11816	1	2018	4	1	14.6000003814697	6.30000019073486	8.30000019073486	9.35000038146973	5.99949026107788	51.6666679382324	8	0	13	5.83342451827596	10.7190419107119	-2.37300869817526
2018-04-02	Bratislava	11816	1	2018	4	2	14.3999996185303	5.69999980926514	8.69999980926514	8.64999961853027	6.35501527786255	56	3.66666674613953	0	14	6.51730758472427	10.0656997108459	-0.244750870526018
2018-04-03	Bratislava	11816	2	2018	4	3	20.3999996185303	3.59999990463257	16.7999992370605	12.3500003814697	7.7771167755127	56.6666679382324	5	0	14	10.5335774758592	12.8624169421832	2.83864582984157
2018-04-04	Bratislava	11816	1	2018	4	4	18.7999992370605	6.5	12.3000001907349	12.5500001907349	9.82138729095459	68.3333358764648	5.33333349227905	0	14	10.6783541464076	12.8896251302401	2.5451800102774
2018-04-05	Bratislava	11816	2	2018	4	5	16.1000003814697	6	10.1000003814697	12.375	8.88813304901123	65.3333358764648	5	0	14	10.564834048809	12.7801666369438	2.64818479285563
2018-04-06	Bratislava	11816	3	2018	4	6	13.6999998092651	7	6.69999980926514	9.5	5.91060829162598	49	5.66666650772095	0	14	6.72631102742526	10.9025	-0.766878380396965
2018-04-07	Bratislava	11816	2	2018	4	7	15.3999996185303	2.29999995231628	13.1000003814697	8.07499980926514	7.82155752182007	71.6666641235352	4	0	14	5.64305183896365	9.07622909552257	-2.0002435243261
2018-04-08	Bratislava	11816	1	2018	4	8	21.2000007629395	3	18.2000007629395	13.5	9.28809833526611	62.3333320617676	6.66666650772095	0	14	11.5217606481758	13.7071666736603	3.10533855736831
2018-04-09	Bratislava	11816	2	2018	4	9	25.2999992370605	7.5	17.7999992370605	18.0499992370605	10.4435567855835	54	6	0	15	17.4623131344468	17.1518494300842	9.14595109987549
2018-04-10	Bratislava	11816	1	2018	4	10	18.1000003814697	7.5	10.6000003814697	13.2749996185303	10.8435220718384	70.6666641235352	4	0	15	12.0298405320666	13.4726330305417	4.48423043778643
2018-04-11	Bratislava	11816	1	2018	4	11	20.3999996185303	8.5	11.8999996185303	14.1499996185303	9.42142105102539	58.6666679382324	3	0	15	13.5011517102556	14.22956636947	6.73543769475186
2018-04-12	Bratislava	11816	2	2018	4	12	24.5	8.39999961853027	16.1000003814697	18.0750007629395	11.2879295349121	56.3333320617676	4	14.8000001907349	15	17.9253394090802	17.2164047213713	10.3221067972519
2018-04-13	Bratislava	11816	0	2018	4	13	21	13.6000003814697	7.40000009536743	16	12.0434217453003	66.3333358764648	5	0	15	15.0971062835163	15.7222500209808	7.15063197166873
2018-04-14	Bratislava	11816	3	2018	4	14	20.5	6.19999980926514	14.3000001907349	14.75	9.99915027618408	60.3333320617676	2	0	15	14.7287592464146	14.6954583315849	8.77017188725982
2018-04-15	Bratislava	11816	4	2018	4	15	23.5	9	14.5	17.5249996185303	12.3989458084106	63.3333320617676	4.66666650772095	0.800000011920929	15	17.0807940000227	16.9149580076377	9.25578837689686
2018-04-16	Bratislava	11816	2	2018	4	16	19.7000007629395	14.1000003814697	5.59999990463257	17.2999992370605	13.9543695449829	71.6666641235352	2.33333325386047	0	16	17.5440019925916	16.8636659834544	11.1604684374178
2018-04-17	Bratislava	11816	0	2018	4	17	21.6000003814697	12.8999996185303	8.69999980926514	16.625	10.7990827560425	57.3333320617676	6	0	16	15.6541392452029	16.1263333184719	7.41072787697781
2018-04-18	Bratislava	11816	4	2018	4	18	22.2000007629395	9.60000038146973	12.6000003814697	18.125	9.6436243057251	46.6666679382324	4.33333349227905	0	16	17.9041996923897	17.0616666920185	10.06962083946
2018-04-19	Bratislava	11816	2	2018	4	19	25.5	11.5	14	19.6000003814697	10.8435220718384	47	3	0	16	20.0462452735576	18.1133502702713	12.6683077668881
2018-04-20	Bratislava	11816	3	2018	4	20	25.7999992370605	11.6000003814697	14.1999998092651	19.875	11.2434883117676	49.3333320617676	1.33333337306976	0	16	20.9973915906767	18.377166629076	14.9857759518532
2018-04-21	Bratislava	11816	0	2018	4	21	26.7000007629395	7.59999990463257	19.1000003814697	18.9500007629395	11.1990480422974	52.3333320617676	3	0	16	19.265638351753	17.7833588651339	12.0607091731896
2018-04-22	Bratislava	11816	5	2018	4	22	27.7999992370605	9.69999980926514	18.1000003814697	19.8500003814697	14.1765718460083	61.3333320617676	1	0	16	21.1713118007644	18.7122335962613	15.9401907724758
2018-04-23	Bratislava	11816	0	2018	4	23	28.1000003814697	11.1999998092651	16.8999996185303	20.7999992370605	12.976674079895	54.6666679382324	2.33333325386047	0.800000011920929	17	21.6673429245441	19.2291994713465	14.7610573514552
2018-04-24	Bratislava	11816	2	2018	4	24	24.2999992370605	16	8.30000019073486	19.3250007629395	13.2433195114136	59.3333320617676	3.66666674613953	0	17	19.5391052520724	18.2458088918845	12.0537305042242
2018-04-25	Bratislava	11816	5	2018	4	25	27	10.6999998092651	16.2999992370605	19.3250007629395	13.1544370651245	61.3333320617676	2	1.70000004768372	17	20.056518483418	18.2988839002768	13.720369732442
2018-04-26	Bratislava	11816	2	2018	4	26	21	10.5	10.5	12.6000003814697	12.6655893325806	83	4.33333349227905	6.69999980926514	17	11.0750300722277	12.7776503458023	3.02044155560413
2018-04-27	Bratislava	11816	2	2018	4	27	18.7000007629395	5.5	13.1999998092651	13.375	9.46586132049561	63.3333320617676	3.33333325386047	0	17	12.4196532989143	13.6018750078678	5.41057820126865
2018-04-28	Bratislava	11816	1	2018	4	28	25	8.39999961853027	16.6000003814697	18	13.6432847976685	66.3333358764648	4	0	17	17.8332213240252	17.3519167156219	10.3070611090965
2018-04-29	Bratislava	11816	5	2018	4	29	27.6000003814697	12.3000001907349	15.3000001907349	20.3999996185303	14.4876565933228	60.6666679382324	4.66666650772095	0	17	20.6555089881481	19.1236330756505	12.7218718113551
2018-04-30	Bratislava	11816	0	2018	4	30	27.5	13	14.5	21.3999996185303	13.2877588272095	54.3333320617676	5.66666650772095	0	18	21.7560221671883	19.6669496660868	13.3331753052807
2018-05-01	Bratislava	11816	2	2018	5	1	23.8999996185303	8.80000019073486	15.1000003814697	17	10.9324035644531	57	1.66666662693024	0	18	17.5313356899466	16.40875	11.689538803138
2018-05-02	Bratislava	11816	1	2018	5	2	28.1000003814697	13.3000001907349	14.8000001907349	20.5750007629395	15.5542325973511	64	4.33333349227905	0	18	20.9325204045801	19.3721506118774	13.1845464970815
2018-05-03	Bratislava	11816	3	2018	5	3	28.5	13.8000001907349	14.6999998092651	21.0249996185303	14.7543001174927	58	2.66666674613953	0	18	21.8403931912349	19.5177247066498	14.775368944803
2018-05-04	Bratislava	11816	2	2018	5	4	27.2000007629395	15.5	11.6999998092651	20.5499992370605	15.5097923278809	62.6666679382324	3.66666674613953	0	18	21.0334078808988	19.3077327693621	13.5518895451826
2018-05-05	Bratislava	11816	4	2018	5	5	24.8999996185303	14	10.8999996185303	19.3999996185303	12.1767425537109	54	4.66666650772095	0	18	19.4121298618436	18.1602997150421	11.4222527533542
2018-05-06	Bratislava	11816	3	2018	5	6	24.2999992370605	11.5	12.8000001907349	18.4750003814697	9.02145481109619	42.3333320617676	4	0	18	18.4166303964996	17.2142627326806	10.6250171964291
2018-05-07	Bratislava	11816	2	2018	5	7	26.2000007629395	11.8000001907349	14.3999996185303	18.5249996185303	10.4879970550537	48.3333320617676	3	0	19	18.7552398443648	17.3812288654486	11.5361411380782
2018-05-08	Bratislava	11816	3	2018	5	8	25.2000007629395	9.60000038146973	15.6000003814697	17.9249992370605	11.6878957748413	57.6666679382324	1.66666662693024	4.69999980926514	19	18.5940904202832	17.1275452719847	12.6574463775212
2018-05-09	Bratislava	11816	5	2018	5	9	25.6000003814697	12.1999998092651	13.3999996185303	17.8250007629395	16.1319599151611	77.6666641235352	2.33333325386047	2.40000009536743	19	18.1625049300185	17.4165797893842	11.8281594257983
2018-05-10	Bratislava	11816	2	2018	5	10	25	13.8999996185303	11.1000003814697	20.7250003814697	15.8653182983398	65.3333358764648	3.66666674613953	25.5	19	21.2468813469175	19.5381003958066	13.817370412126
2018-05-11	Bratislava	11816	6	2018	5	11	24.8999996185303	14.6999998092651	10.1999998092651	18.4500007629395	15.9097585678101	74.6666641235352	1.66666662693024	0	19	19.1972777881288	17.8996339347203	13.5002184131477
2018-05-12	Bratislava	11816	1	2018	5	12	27.2999992370605	12.3000001907349	15	19.8250007629395	15.3764696121216	65.6666641235352	1.66666662693024	0	19	20.7770496362187	18.8194630443891	14.8270175958039
2018-05-13	Bratislava	11816	0	2018	5	13	26	13	13	20.2250003814697	10.7546415328979	44.6666679382324	3.66666674613953	0	19	20.6369611468542	18.4826919720809	12.7935178762926
2018-05-14	Bratislava	11816	6	2018	5	14	21.1000003814697	11	10.1000003814697	16.5499992370605	10.7546415328979	55.6666679382324	3.33333325386047	5.19999980926514	20	16.2638952166655	16.0501411040942	9.11228081862987
2018-05-15	Bratislava	11816	0	2018	5	15	14.5	10.6000003814697	3.90000009536743	11.6499996185303	12.7544717788696	92.3333358764648	3.33333325386047	10	20	10.3310484585799	11.770174594752	2.60117510985601
2018-05-16	Bratislava	11816	4	2018	5	16	20	8.39999961853027	11.6000003814697	14.5500001907349	12.4878273010254	75.6666641235352	2.33333325386047	0	20	14.3042352410073	14.5433084978421	7.95209760643711
2018-05-17	Bratislava	11816	3	2018	5	17	17	12.1000003814697	4.90000009536743	15.6999998092651	12.6655893325806	70.6666641235352	7	0	20	14.2705618626563	15.5063998232524	5.64416083208198
2018-05-18	Bratislava	11816	3	2018	5	18	22.7999992370605	13.8999996185303	8.89999961853027	16.9500007629395	13.0655555725098	67.6666641235352	6.33333349227905	0	20	16.000547255524	16.514308926328	7.61498187698487
2018-05-19	Bratislava	11816	2	2018	5	19	22.7000007629395	12	10.6999998092651	17.7999992370605	13.0655565261841	62.6666679382324	3.33333325386047	0	20	17.7773766503297	17.1223994167964	10.5851901176667
2018-05-20	Bratislava	11816	1	2018	5	20	24.2999992370605	10.6000003814697	13.6999998092651	17.8500003814697	11.8212175369263	57	2.33333325386047	0	20	18.1919569158382	17.0577252912521	11.6268988410415
2018-05-21	Bratislava	11816	5	2018	5	21	24.8999996185303	13.8999996185303	11	19.0750007629395	12.1323013305664	54.3333320617676	2.33333325386047	0	21	19.6351266914301	17.9259130393187	12.9046573808716
2018-05-22	Bratislava	11816	1	2018	5	22	25.2000007629395	11.3999996185303	13.8000001907349	19	15.3764696121216	70.6666641235352	3.66666674613953	0	21	19.1426561913669	18.2739999370575	11.8202576408014
2018-05-23	Bratislava	11816	4	2018	5	23	27	13.1000003814697	13.8999996185303	21.25	18.7539596557617	74.3333358764648	3	0.300000011920929	21	22.0277866260159	20.2971250944138	15.1714757283715
2018-05-24	Bratislava	11816	1	2018	5	24	28.1000003814697	15.6999998092651	12.3999996185303	20.8999996185303	17.1540966033936	68.3333358764648	3.33333325386047	12.5	21	21.5308110676947	19.7853331078211	14.3368683886968
2018-05-25	Bratislava	11816	2	2018	5	25	22.2999992370605	15.3000001907349	7	18.8500003814697	17.3762989044189	80.3333358764648	1.66666662693024	25	21	19.6568473420203	18.3794754010518	14.05094726686
2018-05-26	Bratislava	11816	3	2018	5	26	26.7000007629395	12.1000003814697	14.6000003814697	21.2999992370605	17.7762680053711	70.6666641235352	1.66666662693024	0	21	22.4717122292311	20.2029325983683	16.5704444609278
2018-05-27	Bratislava	11816	2	2018	5	27	28.1000003814697	15.5	12.6000003814697	21.6000003814697	18.9761638641357	73.3333358764648	3	0	21	22.4481141348647	20.5586670914968	15.568278557829
2018-05-28	Bratislava	11816	2	2018	5	28	29.3999996185303	16.8999996185303	12.5	23.4249992370605	18.9317245483398	65.3333358764648	3.33333325386047	0	22	24.5880431018184	21.7232995073636	17.248630683907
2018-05-29	Bratislava	11816	6	2018	5	29	27.7999992370605	17.7999992370605	10	22.375	18.6206378936768	67.3333358764648	3	0	22	23.3788378605011	20.9601251101494	16.3136306645728
2018-05-30	Bratislava	11816	4	2018	5	30	26.7000007629395	16.7000007629395	10	21.2250003814697	16.1764011383057	65	2.33333325386047	0	22	22.1680356716496	19.9304378080368	15.5162472720565
2018-05-31	Bratislava	11816	0	2018	5	31	29.6000003814697	14.5	15.1000003814697	23.25	16.0430812835693	56.6666679382324	3.33333325386047	0	22	24.3761566248611	21.1645833945274	16.7273984823153
2018-06-01	Bratislava	11816	2	2018	6	1	30	16	14	23.6499996185303	17.5540637969971	59.3333320617676	3.66666674613953	0	22	24.8149135866234	21.6034496398608	17.090240467446
2018-06-02	Bratislava	11816	3	2018	6	2	28.2000007629395	17.7000007629395	10.5	23.6000003814697	16.2652835845947	54.6666679382324	4.33333349227905	0	22	24.6715678113135	21.3310670166651	16.5200000096721
2018-06-03	Bratislava	11816	1	2018	6	3	28.2000007629395	18	10.1999998092651	22.3500003814697	17.1096572875977	61.6666679382324	3.66666674613953	0	22	23.2291219971232	20.6949586892764	15.6485725047009
2018-06-04	Bratislava	11816	3	2018	6	4	29.2999992370605	16.3999996185303	12.8999996185303	23.7749996185303	17.8651485443115	61	1.33333337306976	0	23	25.4060546544937	21.7855122003555	19.2920050634542
2018-06-05	Bratislava	11816	2	2018	6	5	28.7999992370605	15.3000001907349	13.5	23.8500003814697	19.3316898345947	64.3333358764648	1.33333337306976	6.59999990463257	23	25.4908375072299	22.0158421040853	19.519680539578
2018-06-06	Bratislava	11816	4	2018	6	6	28.7000007629395	16.2000007629395	12.5	20.8500003814697	18.4428768157959	72.3333358764648	5.33333349227905	42	23	21.1098652973477	19.8837420789083	13.1608289588097
2018-06-07	Bratislava	11816	2	2018	6	7	25.5	16.3999996185303	9.10000038146973	20.9750003814697	18.9761638641357	77	2.33333325386047	1.79999995231628	23	21.8735113193672	20.1559128332138	15.5525176812853
2018-06-08	Bratislava	11816	4	2018	6	8	28.7999992370605	16.5	12.3000001907349	23.1499996185303	20.664909362793	73.3333358764648	3.33333325386047	3.09999990463257	23	24.2550776482901	21.881333128802	17.2024904842911
2018-06-09	Bratislava	11816	2	2018	6	9	26	16.5	9.5	21.4249992370605	20.753791809082	82.3333358764648	2	0	23	22.502045128752	20.7521202413877	16.6209810337504
2018-06-10	Bratislava	11816	3	2018	6	10	30.5	15.6000003814697	14.8999996185303	25.1000003814697	19.9538593292236	63	1.66666662693024	0	23	26.8376284697016	22.9429003038406	20.3726678371076
2018-06-11	Bratislava	11816	3	2018	6	11	30.5	17.7999992370605	12.6999998092651	25	21.1537570953369	67.6666641235352	2.33333325386047	0	24	26.6153529417041	23.1327498531342	19.8844266123372
2018-06-12	Bratislava	11816	6	2018	6	12	28.1000003814697	19.3999996185303	8.69999980926514	23.1000003814697	19.6872158050537	68.3333358764648	3.66666674613953	7	24	24.1440022972182	21.6021671019872	16.759892877345
2018-06-13	Bratislava	11816	1	2018	6	13	26.1000003814697	15.8000001907349	10.3000001907349	20.5750007629395	17.465181350708	69.6666641235352	2.66666674613953	0	24	21.3048418698142	19.5614880506833	14.5575778426322
2018-06-14	Bratislava	11816	3	2018	6	14	19.1000003814697	14.6000003814697	4.5	17.7999992370605	13.2877588272095	66.6666641235352	5.33333349227905	0.600000023841858	24	17.2765978013059	17.194999330775	9.21067340039932
2018-06-15	Bratislava	11816	4	2018	6	15	24.6000003814697	14.8000001907349	9.80000019073486	20.6749992370605	12.6211500167847	54	5.66666650772095	0	24	20.8403459773555	19.1127244300842	12.4545923942385
2018-06-16	Bratislava	11816	1	2018	6	16	28.7000007629395	17.2000007629395	11.5	23.4750003814697	13.5988435745239	48.3333320617676	2.66666674613953	0	24	24.7561809310756	20.9246043769677	17.1073908947139
2018-06-17	Bratislava	11816	2	2018	6	17	29.2999992370605	17.2999992370605	12	24.75	14.5320997238159	47.6666679382324	3.66666674613953	0	24	26.1567384920949	21.7997084050179	17.856146857981
2018-06-18	Bratislava	11816	4	2018	6	18	27.2999992370605	18.6000003814697	8.69999980926514	22.3500003814697	16.3541660308838	61	5.33333349227905	0	25	22.9950781126289	20.6661752996445	14.7932560184541
2018-06-19	Bratislava	11816	1	2018	6	19	28.3999996185303	18.7999992370605	9.60000038146973	23.75	13.2877588272095	45.3333320617676	6	0	25	24.6950135318714	20.9688332686424	15.7278865000745
2018-06-20	Bratislava	11816	1	2018	6	20	30.5	18.3999996185303	12.1000003814697	25.7250003814697	17.109655380249	51	2	0	25	27.5095570404074	22.6998627786636	20.105351694314
2018-06-21	Bratislava	11816	3	2018	6	21	32.0999984741211	17.2000007629395	14.8999996185303	24.375	20.3538265228271	66.3333358764648	5.33333349227905	12.1999998092651	25	25.5401149338242	22.5464793047905	17.4895407891105
2018-06-22	Bratislava	11816	2	2018	6	22	21.7999992370605	12.6999998092651	9.10000038146973	14.8999996185303	9.28810024261475	54	5	0	25	13.7217956112121	14.7987997150421	5.92003287930467
2018-06-23	Bratislava	11816	2	2018	6	23	20.5	10.8000001907349	9.69999980926514	16.25	9.46586132049561	51.6666679382324	5.33333349227905	0	25	15.3285455177175	15.7847916789055	7.33015257072646
2018-06-24	Bratislava	11816	2	2018	6	24	19.7999992370605	13	6.80000019073486	16.375	11.5101318359375	61.3333320617676	3.33333325386047	0	25	16.0520087397083	15.976249986887	8.9211876480136
2018-06-25	Bratislava	11816	1	2018	6	25	21.5	13	8.5	17.0750007629395	11.6878957748413	61.6666679382324	3.33333325386047	0	26	16.899559266316	16.5321047867616	9.73479771601228
2018-06-26	Bratislava	11816	3	2018	6	26	23.6000003814697	11.5	12.1000003814697	18.8999996185303	12.7100296020508	57.3333320617676	3.66666674613953	0	26	19.020671686022	17.8674663439433	11.5322452305727
2018-06-27	Bratislava	11816	2	2018	6	27	25.3999996185303	13.6999998092651	11.6999998092651	18.0750007629395	12.976674079895	63	4	15.1000003814697	26	17.9253394090802	17.3474881076813	10.3746336331634
2018-06-28	Bratislava	11816	0	2018	6	28	25	14.5	10.5	20.375	18.1317920684814	76	3.33333325386047	1	26	20.8951493274336	19.5995	13.8612776767357
2018-06-29	Bratislava	11816	1	2018	6	29	28.8999996185303	17.1000003814697	11.8000001907349	25.3999996185303	18.2206745147705	56.3333320617676	6.33333349227905	0	26	26.7702346092928	22.7821829672496	18.0483397466469
2018-06-30	Bratislava	11816	2	2018	6	30	25.1000003814697	15.1999998092651	9.89999961853027	18.6499996185303	10.0880308151245	44.3333320617676	6	0	26	18.2236504005269	17.3794080396334	9.78856441269927
2018-07-01	Bratislava	11816	2	2018	7	1	21.7000007629395	10.5	11.1999998092651	16.4500007629395	8.66592979431152	46.3333320617676	3.33333325386047	0	26	16.1428185494839	15.8744255241076	8.97309648392216
2018-07-02	Bratislava	11816	1	2018	7	2	24.7000007629395	8.39999961853027	16.2999992370605	18.1749992370605	11.1990480422974	55.3333320617676	1.33333337306976	0	27	19.0756656150069	17.2721743987878	13.4579112069732
2018-07-03	Bratislava	11816	4	2018	7	3	27.5	10.5	17	21.5750007629395	11.0657262802124	44	1.66666662693024	0	27	22.7876683519695	19.3959005279541	15.980149269343
2018-07-04	Bratislava	11816	2	2018	7	4	30.5	12.8999996185303	17.6000003814697	23.875	11.5101318359375	41	2	0	27	25.35516250988	20.8328125	17.7528358006723
2018-07-05	Bratislava	11816	1	2018	7	5	32.4000015258789	13.8999996185303	18.5	22.9500007629395	17.2874202728271	63.3333320617676	2.33333325386047	11.5	27	24.200254151806	21.2459172166506	17.3929921758232
2018-07-06	Bratislava	11816	2	2018	7	6	26.7999992370605	17.2999992370605	9.5	21.4750003814697	18.3095550537109	69.3333358764648	7	22.7000007629395	27	21.6917874957744	20.2985504146894	13.2665848708798
2018-07-07	Bratislava	11816	6	2018	7	7	27	17.2000007629395	9.80000019073486	21.9750003814697	12.5322675704956	47.3333320617676	6	0	27	22.4427260357287	19.8097418853601	13.717750783544
2018-07-08	Bratislava	11816	3	2018	7	8	27	16.7000007629395	10.3000001907349	22.7000007629395	10.7546415328979	38.6666679382324	4.33333349227905	0	27	23.5591242859945	19.9338672295888	14.9413913189793
2018-07-09	Bratislava	11816	2	2018	7	9	29	15	14	24.25	14.2210130691528	46.6666679382324	4	0	28	25.5096503232668	21.3900000681877	17.0998311261
2018-07-10	Bratislava	11816	2	2018	7	10	28.1000003814697	17.2000007629395	10.8999996185303	21.7000007629395	16.0875205993652	61.3333320617676	1.66666662693024	7.80000019073486	28	22.9312839745231	20.1688005503337	16.7002470297645
2018-07-11	Bratislava	11816	3	2018	7	11	20.5	15.8999996185303	4.59999990463257	17.7000007629395	17.2429790496826	83.6666641235352	2	1.5	28	18.1641452995132	17.4125339829763	12.213496901634
2018-07-12	Bratislava	11816	2	2018	7	12	25.6000003814697	14.6000003814697	11	20.8500003814697	13.4210815429688	54.3333320617676	4	0	28	21.3336734162114	19.2550919079145	13.5007936559092
2018-07-13	Bratislava	11816	4	2018	7	13	28.5	15.1999998092651	13.3000001907349	22.625	13.6877250671387	50	5.66666650772095	0	28	23.303198845322	20.390625	14.6768050110979
2018-07-14	Bratislava	11816	0	2018	7	14	29.3999996185303	17.6000003814697	11.8000001907349	23.8999996185303	13.7766065597534	46.6666679382324	4	0	28	25.0797698307772	21.1426664628347	16.7106443630747
2018-07-15	Bratislava	11816	1	2018	7	15	29.5	15.8999996185303	13.6000003814697	23.7000007629395	14.8431825637817	49.6666679382324	2.33333325386047	0	28	25.083827208653	21.1531339494069	17.6615166847516
2018-07-16	Bratislava	11816	3	2018	7	16	30	15.3999996185303	14.6000003814697	23.5249996185303	16.0875225067139	55	2	0	29	24.9475739952648	21.291312212944	18.002887634253
2018-07-17	Bratislava	11816	3	2018	7	17	29	17.5	11.5	21.3999996185303	17.465181350708	70	5	4.80000019073486	29	21.8486285837907	20.2614996814728	13.9785132032157
2018-07-18	Bratislava	11816	1	2018	7	18	27.5	18.7000007629395	8.80000019073486	21.1000003814697	15.6431150436401	63.3333320617676	7.66666650772095	2.29999995231628	29	21.1361340145333	19.7690002583822	12.4603199202761
2018-07-19	Bratislava	11816	3	2018	7	19	29	20	9	23.0499992370605	16.5319271087646	57.6666679382324	4	0	29	24.0357750183483	21.0592744744937	16.149253777762
2018-07-20	Bratislava	11816	1	2018	7	20	28.5	16.2000007629395	12.3000001907349	23.4249992370605	17.5540637969971	61	3.66666674613953	0	29	24.5404490312628	21.5105869007111	16.8891947645809
2018-07-21	Bratislava	11816	2	2018	7	21	30.6000003814697	16.2999992370605	14.3000001907349	22.5249996185303	18.4873180389404	66.3333358764648	3.66666674613953	12	29	23.442593136481	21.0390373014132	16.0011495664667
2018-07-22	Bratislava	11816	2	2018	7	22	24.1000003814697	17.6000003814697	6.5	21.125	19.3316898345947	76.3333358764648	3.33333325386047	0.200000002980232	29	21.8032381876321	20.2626459259987	14.7967228864505
2018-07-23	Bratislava	11816	3	2018	7	23	29.2999992370605	18.5	10.8000001907349	23.0249996185303	17.687385559082	64	4.66666650772095	0	30	23.9193791946973	21.3370496940613	16.0014672405188
2018-07-24	Bratislava	11816	3	2018	7	24	30	19.5	10.5	25	14.620979309082	45.3333320617676	5	0	30	26.3496442455483	21.8429999265671	17.4882816489649
2018-07-25	Bratislava	11816	2	2018	7	25	31	18.3999996185303	12.6000003814697	26.0249996185303	16.5319271087646	49	3.33333325386047	0	30	27.7360849457177	22.7922372255325	19.4868363964112
2018-07-26	Bratislava	11816	2	2018	7	26	30.7999992370605	20.2999992370605	10.5	25.0249996185303	18.7539596557617	58.3333320617676	2	8.30000019073486	30	26.6943800111769	22.613020465676	19.7435013419803
2018-07-27	Bratislava	11816	5	2018	7	27	29.8999996185303	18.2000007629395	11.6999998092651	25.0499992370605	19.3761291503906	61	3	0	30	26.5913365462591	22.7870244007111	19.1649627508242
2018-07-28	Bratislava	11816	2	2018	7	28	31.5	18.8999996185303	12.6000003814697	25.25	21.8648071289062	68.3333358764648	2.33333325386047	0	30	26.9098772939864	23.377708483696	20.2009032551808
2018-07-29	Bratislava	11816	3	2018	7	29	32.5999984741211	18.7999992370605	13.8000001907349	26.9750003814697	19.0650463104248	53	4.33333349227905	0	30	28.8432327994421	23.7502127828598	20.3619081488129
2018-07-30	Bratislava	11816	1	2018	7	30	33.5999984741211	19.7999992370605	13.8000001907349	26.9249992370605	18.6650810241699	52.6666679382324	4.33333349227905	0	31	28.7814289406278	23.6903578559081	20.2859036258657
2018-07-31	Bratislava	11816	3	2018	7	31	33.5999984741211	19.7000007629395	13.8999996185303	27.8500003814697	19.8205375671387	52	2	0	31	29.9841988962829	24.3256002807617	22.3616423216857
2018-08-01	Bratislava	11816	3	2018	8	1	32.5999984741211	20.7999992370605	11.8000001907349	25.4750003814697	21.4204006195068	65	3	1.70000004768372	31	27.1017350536472	23.3623128080368	19.8435112377397
2018-08-02	Bratislava	11816	3	2018	8	2	33.0999984741211	20	13.1000003814697	26.6000003814697	22.1758937835693	63	3.33333325386047	0	31	28.4322873289589	24.1376503038406	20.8737706729217
2018-08-03	Bratislava	11816	4	2018	8	3	33.5	19.7999992370605	13.6999998092651	25.6499996185303	22.1314525604248	66.3333358764648	2	3.09999990463257	31	27.4222158511403	23.58539151179	20.8238990962935
2018-08-04	Bratislava	11816	2	2018	8	4	33.0999984741211	19	14.1000003814697	26.3250007629395	19.1983699798584	57	1.66666662693024	0	31	28.2450620090072	23.5283880825043	21.3393112506861
2018-08-05	Bratislava	11816	2	2018	8	5	34.2000007629395	19.5	14.6999998092651	25.9750003814697	20.2205047607422	61.6666679382324	2.33333325386047	1	31	27.7639983650136	23.5556878812949	20.6801066925404
2018-08-06	Bratislava	11816	2	2018	8	6	31.7999992370605	17.7999992370605	14	25.6499996185303	18.3984355926514	56.3333320617676	2	0	32	27.4222158511403	22.9721412988345	20.3067852383112
2018-08-07	Bratislava	11816	2	2018	8	7	32.9000015258789	18.2000007629395	14.6999998092651	27.0750007629395	19.0206050872803	53.3333320617676	3.33333325386047	0	32	29.0074107356292	23.8474171458403	20.8850108334492
2018-08-08	Bratislava	11816	4	2018	8	8	34.2999992370605	20.7999992370605	13.5	27.4249992370605	18.9761638641357	54.3333320617676	4	0	32	29.4092753178174	24.1786701716264	21.0729015972163
2018-08-09	Bratislava	11816	1	2018	8	9	35.2999992370605	19.7999992370605	15.5	27.8999996185303	18.8428440093994	51	4	0	32	29.9926843902918	24.2886997213364	21.4198417152722
2018-08-10	Bratislava	11816	1	2018	8	10	32.5	18.7000007629395	13.8000001907349	23.5249996185303	17.465181350708	59	6.66666650772095	13.6999998092651	32	24.3527648310492	21.4898622045517	15.73202016716
2018-08-11	Bratislava	11816	3	2018	8	11	26.8999996185303	17.2000007629395	9.69999980926514	21.2749996185303	18.5761985778809	73.6666641235352	2.66666674613953	0	32	22.1379224597914	20.293753745683	15.4821665616522
2018-08-12	Bratislava	11816	4	2018	8	12	29	17.2000007629395	11.8000001907349	23	13.5099611282349	48.6666679382324	2.66666674613953	0	32	24.1908748668247	20.6001667261124	16.6161101966847
2018-08-13	Bratislava	11816	5	2018	8	13	31.7999992370605	15.8000001907349	16	24.9750003814697	18.6206378936768	59.6666679382324	3.66666674613953	0	33	26.4312030474556	22.6512962034384	18.6481265851988
2018-08-14	Bratislava	11816	2	2018	8	14	26.7999992370605	20.3999996185303	6.40000009536743	22.5499992370605	19.1094875335693	71.3333358764648	5.33333349227905	0	33	23.2464383830299	21.2807828032811	15.3303680550192
2018-08-15	Bratislava	11816	1	2018	8	15	28.5	19	9.5	23.7000007629395	13.1544370651245	45.3333320617676	4.33333349227905	0	33	24.7951731713659	20.9338671358744	16.2824500447583
2018-08-16	Bratislava	11816	3	2018	8	16	29.7999992370605	16.7999992370605	13	23.7749996185303	14.2210130691528	48.3333320617676	1.33333337306976	0	33	25.4060546544937	21.1393538287322	18.7151667051714
2018-08-17	Bratislava	11816	4	2018	8	17	31.2000007629395	15.3000001907349	15.8999996185303	23.7250003814697	15.1542673110962	53.3333320617676	2.66666674613953	0	33	25.0537101996321	21.3572502190431	17.5792477987236
2018-08-18	Bratislava	11816	2	2018	8	18	33.0999984741211	16.2999992370605	16.7999992370605	24.9500007629395	15.4653520584106	50	1.33333337306976	0	33	26.7343071293623	22.0762505531311	19.9328220363668
2018-08-19	Bratislava	11816	2	2018	8	19	34.4000015258789	18.2999992370605	16.1000003814697	26.2749996185303	15.1098260879517	44.6666679382324	2.33333325386047	0	33	28.1174266889354	22.691474816974	20.0851233701456
2018-08-20	Bratislava	11816	1	2018	8	20	34.5999984741211	18.1000003814697	16.5	26.4500007629395	15.3764696121216	44.6666679382324	2.33333325386047	0	34	28.3235950837586	22.8132172809919	20.2642463782559
2018-08-21	Bratislava	11816	7	2018	8	21	32.2999992370605	20	12.3000001907349	25.5499992370605	16.5763702392578	49.6666679382324	3.66666674613953	0	34	27.1326098815318	22.4909911922137	18.8370639522165
2018-08-22	Bratislava	11816	1	2018	8	22	32.2000007629395	18.7999992370605	13.3999996185303	25.5499992370605	16.2652835845947	51	2.66666674613953	0	34	27.2256724981134	22.5720244426727	19.4434131899067
2018-08-23	Bratislava	11816	2	2018	8	23	34	19.2999992370605	14.6999998092651	26.3999996185303	17.7762660980225	51.6666679382324	3.66666674613953	0	34	28.1694746869716	23.2365831364949	19.8902648697394
2018-08-24	Bratislava	11816	4	2018	8	24	30.3999996185303	18.1000003814697	12.3000001907349	22.7749996185303	21.1981983184814	75.6666641235352	3.33333325386047	1	34	23.8010332181909	21.667528720506	16.8191543362946
2018-08-25	Bratislava	11816	2	2018	8	25	22.7000007629395	17.1000003814697	5.59999990463257	18.0249996185303	16.4874877929688	79.3333358764648	4.33333349227905	4.90000009536743	34	17.7805943323373	17.6243247111956	10.1588828900085
2018-08-26	Bratislava	11816	0	2018	8	26	19.7000007629395	12.8999996185303	6.80000019073486	15	11.7323369979858	68.3333358764648	5.33333349227905	0	34	13.7575348383164	14.9129166736603	5.65722960727662
2018-08-27	Bratislava	11816	1	2018	8	27	23.7999992370605	11.1999998092651	12.6000003814697	16.7749996185303	11.2434883117676	59.6666679382324	3.66666674613953	0	35	16.428510835753	16.2703288857301	9.08490905495969
2018-08-28	Bratislava	11816	3	2018	8	28	27.5	12.3999996185303	15.1000003814697	19.875	11.9989805221558	54	2.66666674613953	0	35	20.4717590098688	18.515125	13.413650108827
2018-08-29	Bratislava	11816	0	2018	8	29	28.7000007629395	12.8999996185303	15.8000001907349	20.9750003814697	13.554404258728	55.6666679382324	3.66666674613953	0	35	21.5518414469491	19.396179500405	13.8865475455257
2018-08-30	Bratislava	11816	1	2018	8	30	29.2000007629395	13.3000001907349	15.8999996185303	20.8250007629395	14.7987413406372	60.6666679382324	5.33333349227905	0.100000001490116	35	21.0784455631941	19.4566923087915	12.9107223726197
2018-08-31	Bratislava	11816	3	2018	8	31	27.2999992370605	16	11.3000001907349	21.1499996185303	14.3987760543823	59	2	4	35	22.1817978034039	19.6504247045517	15.6261473882422
2018-09-01	Bratislava	11816	3	2018	9	1	23.1000003814697	17	6.09999990463257	19.1749992370605	18.176233291626	79.6666641235352	4.66666650772095	54	35	19.1323690841136	18.652178423659	11.4389217803537
2018-09-02	Bratislava	11816	1	2018	9	2	25	16.3999996185303	8.60000038146973	20.2749996185303	19.3316898345947	80.3333358764648	3.33333325386047	22.5	35	20.7740703508626	19.6503372405688	13.8177964606809
2018-09-03	Bratislava	11816	2	2018	9	3	24.7999992370605	17.2000007629395	7.59999990463257	19.9750003814697	20.1316223144531	86.3333358764648	3	2.20000004768372	36	20.4965956850527	19.563462929376	13.8393876618848
2018-09-04	Bratislava	11816	3	2018	9	4	24.2000007629395	17.5	6.69999980926514	19.625	18.531759262085	80.6666641235352	2.66666674613953	6.5	36	20.1742297413124	19.0800415949821	13.6432771281659
2018-09-05	Bratislava	11816	2	2018	9	5	26.5	16.8999996185303	9.60000038146973	20.6499996185303	15.5097932815552	64.3333358764648	5.33333349227905	0	36	20.8585026297747	19.4435747793833	12.763033539631
2018-09-06	Bratislava	11816	1	2018	9	6	26	14.3999996185303	11.6000003814697	20.3999996185303	14.7098608016968	60.6666679382324	1.66666662693024	0	36	21.4376801851251	19.1236330756505	15.3096180293129
2018-09-07	Bratislava	11816	0	2018	9	7	26.2999992370605	12.1000003814697	14.1999998092651	20.7250003814697	15.2431488037109	63.6666679382324	3.33333325386047	0	36	21.3189245907374	19.4810378487746	14.0220269301563
2018-09-08	Bratislava	11816	0	2018	9	8	26	17.7999992370605	8.19999980926514	20.0499992370605	14.2210130691528	60.3333320617676	4	0	36	20.3510890987124	18.839174364694	12.6910144590644
2018-09-09	Bratislava	11816	5	2018	9	9	26.1000003814697	12.1000003814697	14	19.4500007629395	14.1321325302124	63.3333320617676	2	0	36	20.2020856514107	18.4517505744616	13.8981257897742
2018-09-10	Bratislava	11816	2	2018	9	10	26.5	12.8000001907349	13.6999998092651	19.9750003814697	13.9543695449829	60.6666679382324	2	0	37	20.8134673127442	18.7905753372351	14.4079312792414
2018-09-11	Bratislava	11816	5	2018	9	11	29	15.6000003814697	13.3999996185303	23.2999992370605	14.5765380859375	51.3333320617676	2	0	37	24.6855526486422	20.9445327130636	17.6162070919916
2018-09-12	Bratislava	11816	6	2018	9	12	30.5	14	16.5	20.8250007629395	15.3320302963257	63.3333320617676	2	0	37	21.8033244993302	19.5494588981787	15.399856254951
2018-09-13	Bratislava	11816	2	2018	9	13	29.2000007629395	14.6999998092651	14.5	21.7250003814697	15.9986391067505	62	2.33333325386047	0	37	22.7570843762142	20.2149753017426	15.9849791891832
2018-09-14	Bratislava	11816	2	2018	9	14	25	14.5	10.5	19.7250003814697	17.9095897674561	77.3333358764648	3.66666674613953	0.100000001490116	37	20.0270409467909	19.0736170736631	12.8092967552608
2018-09-15	Bratislava	11816	1	2018	9	15	24.5	15.8000001907349	8.69999980926514	18.4500007629395	15.3764696121216	72	3	0	37	18.6651711364262	17.8417006454468	11.7553307014459
2018-09-16	Bratislava	11816	0	2018	9	16	24.2999992370605	11.6999998092651	12.6000003814697	18.5	13.8210477828979	67.6666641235352	1.66666662693024	0	37	19.2547231605901	17.7886666107178	13.4360604309925
2018-09-17	Bratislava	11816	5	2018	9	17	26.2999992370605	12.8999996185303	13.3999996185303	19.375	14.8876237869263	66	2.33333325386047	0	38	19.9885550153519	18.463375	13.4562573012856
2018-09-18	Bratislava	11816	2	2018	9	18	27.2999992370605	12.1000003814697	15.1999998092651	19.125	12.9322328567505	58.6666679382324	4	0	38	19.2149785438887	18.0735833656788	11.5743212253118
2018-09-19	Bratislava	11816	2	2018	9	19	26.5	10.8999996185303	15.6000003814697	19.6499996185303	14.4876585006714	65.3333358764648	1.66666662693024	0	38	20.5759864498033	18.6680664299647	14.6308254366116
2018-09-20	Bratislava	11816	3	2018	9	20	27.7999992370605	13.8000001907349	14	19.6749992370605	16.6208095550537	71.3333358764648	1.66666662693024	0	38	20.604709136034	18.8590744297345	14.7969682018884
2018-09-21	Bratislava	11816	2	2018	9	21	28.2000007629395	12.1000003814697	16.1000003814697	20.5499992370605	15.3764696121216	65.6666641235352	3.33333325386047	0.600000023841858	38	21.1070358043908	19.4075576298396	13.8605991742361
2018-09-22	Bratislava	11816	2	2018	9	22	21.2999992370605	11.8000001907349	9.5	14.7749996185303	11.4656915664673	68.6666641235352	4.66666650772095	2.09999990463257	38	13.6615014026854	14.7276080137571	5.8261910140524
2018-09-23	Bratislava	11816	3	2018	9	23	18.3999996185303	12.3000001907349	6.09999990463257	15.0249996185303	13.0655555725098	78	5	5.40000009536743	38	13.8780808606848	14.9614746646881	5.77493582410654
2018-09-24	Bratislava	11816	2	2018	9	24	17.3999996185303	9	8.39999961853027	10.25	8.7992525100708	69	5.33333349227905	1.10000002384186	39	7.78769425659253	10.974625	-0.402896789390517
2018-09-25	Bratislava	11816	2	2018	9	25	14.3000001907349	6.69999980926514	7.59999990463257	9.39999961853027	6.62165880203247	56	5.33333349227905	0	39	6.71940651516542	10.6341997108459	-0.928434462855106
2018-09-26	Bratislava	11816	0	2018	9	26	15.6000003814697	0.800000011920929	14.8000001907349	8.92500019073486	7.02162551879883	64.6666641235352	3	0	39	7.22626999727099	10.0084085649808	0.611876094867105
2018-09-27	Bratislava	11816	1	2018	9	27	21.7000007629395	3.5	18.2000007629395	12.3500003814697	9.19921779632568	68	1.66666662693024	0	39	12.1888349692318	12.7284003143311	6.75188651631267
2018-09-28	Bratislava	11816	1	2018	9	28	23.3999996185303	6.19999980926514	17.2000007629395	15.0500001907349	10.7990827560425	66.6666641235352	2	0	39	15.0781206717149	14.9491668147405	9.0901077515555
2018-09-29	Bratislava	11816	5	2018	9	29	18.3999996185303	9.10000038146973	9.30000019073486	11.3500003814697	7.24382829666138	53	5.33333349227905	0	39	9.17018413389986	12.1642752828598	1.50870596520477
2018-09-30	Bratislava	11816	1	2018	9	30	16.5	3.79999995231628	12.6999998092651	9.32499980926514	7.06606531143188	61	3	0	39	7.70664331141227	10.4350373501778	1.20249147649568
2018-10-01	Bratislava	11816	1	2018	10	1	16.7000007629395	3.09999990463257	13.6000003814697	11.6000003814697	9.37698078155518	70.3333358764648	3	0	40	10.4387698283293	12.073183611997	3.58338313594573
2018-10-02	Bratislava	11816	4	2018	10	2	13.8000001907349	7.59999990463257	6.19999980926514	9.5	7.82155752182007	65.3333358764648	4.66666650772095	0	40	7.10267698574085	10.4533332633972	-0.636862376338732
2018-10-03	Bratislava	11816	2	2018	10	3	17.3999996185303	6.90000009536743	10.5	13.5	8.97701358795166	57.3333320617676	4.66666650772095	0	40	12.0761934909587	13.7346666736603	4.44474249587203
2018-10-04	Bratislava	11816	0	2018	10	4	17.7999992370605	5.19999980926514	12.6000003814697	10.6000003814697	8.53260707855225	66	1.66666662693024	0	40	10.178216253481	11.3293003101349	4.88943235604799
2018-10-05	Bratislava	11816	3	2018	10	5	20.2999992370605	4.19999980926514	16.1000003814697	12.0500001907349	8.66592979431152	62.6666679382324	4	0	40	10.5252611510133	12.553066801103	3.17020824601039
2018-10-06	Bratislava	11816	2	2018	10	6	22.8999996185303	5.69999980926514	17.2000007629395	15.0500001907349	10.8879623413086	64.3333358764648	4.66666650772095	0	40	14.0034313738864	14.9421084943453	6.21916051819533
2018-10-07	Bratislava	11816	0	2018	10	7	21.3999996185303	11	10.3999996185303	16.4249992370605	13.7766065597534	74	2	0	40	16.679358409045	16.1497243461609	10.6530141052405
2018-10-08	Bratislava	11816	3	2018	10	8	22.2000007629395	12.5	9.69999980926514	15.6750001907349	13.0211153030396	71.6666641235352	2.33333325386047	0	41	15.6295948262778	15.4918959779104	9.27981136460363
2018-10-09	Bratislava	11816	4	2018	10	9	22.7999992370605	7.40000009536743	15.3999996185303	14.8249998092651	12.976674079895	77.3333358764648	1	0	41	15.605962679709	14.7844831709226	11.0589709466783
2018-10-10	Bratislava	11816	3	2018	10	10	23.2999992370605	8.89999961853027	14.3999996185303	15.1499996185303	12.6211500167847	75.3333358764648	3	0	41	14.7020861409091	15.0618163460414	7.7771871565976
2018-10-11	Bratislava	11816	6	2018	10	11	24.5	7.80000019073486	16.7000007629395	14.9750003814697	11.6434545516968	70.3333358764648	3.66666674613953	0	41	14.2327990461894	14.8974961592039	6.89672382018876
2018-10-12	Bratislava	11816	1	2018	10	12	22.7000007629395	8.39999961853027	14.3000001907349	14.25	11.2434892654419	70.6666641235352	2.66666674613953	0	41	13.7773504673483	14.2903333368301	7.15970181944435
2018-10-13	Bratislava	11816	4	2018	10	13	22.8999996185303	6.69999980926514	16.2000007629395	14.3000001907349	10.5768785476685	67.6666641235352	2.66666674613953	0	41	13.8368565480564	14.33556682628	7.24413620471405
2018-10-14	Bratislava	11816	4	2018	10	14	23.2000007629395	6.40000009536743	16.7999992370605	14.1499996185303	8.88813304901123	59	4	0	41	13.1045405919604	14.2289247045517	5.7279862359433
2018-10-15	Bratislava	11816	5	2018	10	15	21.5	7.09999990463257	14.3999996185303	13.1000003814697	8.13264179229736	56	3.33333325386047	0	42	12.0866878453861	13.4388002891541	5.2049837577137
2018-10-16	Bratislava	11816	2	2018	10	16	20	7.59999990463257	12.3999996185303	12.9250001907349	9.02145481109619	60.6666679382324	2.66666674613953	0	42	12.2004455709958	13.2657251384576	5.75472331489666
2018-10-17	Bratislava	11816	1	2018	10	17	19.3999996185303	8.5	10.8999996185303	15.3999996185303	10.6213188171387	61.3333320617676	2.33333325386047	0	42	15.3056173646545	15.2085996933619	8.97167982975849
2018-10-18	Bratislava	11816	4	2018	10	18	21.7000007629395	10.1999998092651	11.5	13.6750001907349	10.3102340698242	64.6666641235352	2.33333325386047	0	42	13.2734000080192	13.8353251652082	7.03452391489503
2018-10-19	Bratislava	11816	4	2018	10	19	19.5	5.69999980926514	13.8000001907349	13.4499998092651	10.9324035644531	73.3333358764648	2.66666674613953	0	42	12.8252565809708	13.603999822553	6.18518605685105
2018-10-20	Bratislava	11816	3	2018	10	20	17.6000003814697	7.90000009536743	9.69999980926514	13.1499996185303	10.5768785476685	70.3333358764648	5.33333349227905	0	42	11.4324385533685	13.3702746618907	3.25921929286051
2018-10-21	Bratislava	11816	4	2018	10	21	12.6999998092651	6.40000009536743	6.30000019073486	9.77499961853027	7.7771167755127	63.6666679382324	6	0	42	6.96221049958897	10.7192121617158	-1.26450942414026
2018-10-22	Bratislava	11816	4	2018	10	22	15.8999996185303	7.19999980926514	8.69999980926514	11.9499998092651	8.22152328491211	61	3	0	43	10.8590961918778	12.4969748501778	4.20099632933324
2018-10-23	Bratislava	11816	3	2018	10	23	14	9	5	12.0249996185303	9.24365901947021	67.3333358764648	6.66666650772095	0.100000001490116	43	9.6339066048305	12.4696746524493	1.06997035332959
2018-10-24	Bratislava	11816	3	2018	10	24	13	7.30000019073486	5.69999980926514	9.42500019073486	8.57704830169678	70	7.66666650772095	11.1999998092651	43	6.01946441742974	10.2623751592636	-3.00027557587025
2018-10-25	Bratislava	11816	1	2018	10	25	16.3999996185303	6.59999990463257	9.80000019073486	13.625	9.95470905303955	67.6666641235352	4.66666650772095	0	43	12.2316158817468	13.7806041789055	4.40644817663337
2018-10-26	Bratislava	11816	2	2018	10	26	15.6000003814697	7.69999980926514	7.90000009536743	11.125	10.0880317687988	73.3333358764648	3.33333325386047	0	43	9.69538671831888	11.6199999527931	2.49797714100895
2018-10-27	Bratislava	11816	2	2018	10	27	12.8000001907349	5.40000009536743	7.40000009536743	9.89999961853027	10.4435567855835	86	2.66666674613953	0.800000011920929	43	8.6003407404721	10.2541996479034	1.54923712350604
2018-10-28	Bratislava	11816	1	2018	10	28	14.3999996185303	8.80000019073486	5.59999990463257	12.9499998092651	13.0211153030396	89	2.33333325386047	1.89999997615814	43	12.419278936992	13.0437748208046	5.85260668618655
2018-10-29	Bratislava	11816	2	2018	10	29	21.8999996185303	12.6000003814697	9.30000019073486	18.0249996185303	15.6431150436401	76	5.33333349227905	0.400000005960464	44	17.5593802030325	17.5596996688843	9.51696849525009
2018-10-30	Bratislava	11816	3	2018	10	30	19.7000007629395	13.1999998092651	6.5	16.1499996185303	10.4435567855835	54.6666679382324	8.33333301544189	0.300000011920929	44	14.6136119674859	15.7385997251828	5.89380850685221
2018-10-31	Bratislava	11816	2	2018	10	31	19.3999996185303	4.90000009536743	14.5	12.0749998092651	9.02145481109619	68	5	0	44	10.1897492116022	12.5017998428345	2.1993287532073
2018-11-01	Bratislava	11816	3	2018	11	1	20	7.40000009536743	12.6000003814697	13.5249996185303	10.0880308151245	65.6666641235352	4.33333349227905	0	44	12.2183743481658	13.709112204202	4.5901481535296
2018-11-02	Bratislava	11816	4	2018	11	2	20.3999996185303	7.69999980926514	12.6999998092651	14.4750003814697	13.5544023513794	84.6666641235352	3	3.5	44	13.8914563164582	14.4771086829821	6.85148065223557
2018-11-03	Bratislava	11816	2	2018	11	3	17.6000003814697	11.8999996185303	5.69999980926514	13.8500003814697	13.9988098144531	87.3333358764648	3.66666674613953	0	44	12.860478596047	13.8952836791356	5.23114861660046
2018-11-04	Bratislava	11816	4	2018	11	4	16.3999996185303	8.30000019073486	8.10000038146973	10.375	11.7767763137817	90	2	0	44	9.63390836667086	10.601875	3.29437381742276
2018-11-05	Bratislava	11816	3	2018	11	5	16.6000003814697	6.19999980926514	10.3999996185303	9.30000019073486	9.8658275604248	82.3333358764648	3.66666674613953	0	45	7.31020454280484	9.8052667661349	-0.530313895525468
2018-11-06	Bratislava	11816	1	2018	11	6	17.8999996185303	5.69999980926514	12.1999998092651	10.375	9.02145481109619	73.3333358764648	4.33333349227905	0	45	8.32482083076105	10.9799999423027	0.458631736989107
2018-11-07	Bratislava	11816	4	2018	11	7	15.6000003814697	5.30000019073486	10.3000001907349	10	9.82138729095459	79	4.33333349227905	0	45	7.86130249874676	10.51975	-0.241501098073547
2018-11-08	Bratislava	11816	4	2018	11	8	14.3999996185303	6.5	7.90000009536743	8.89999961853027	10.132472038269	85.6666641235352	2.66666674613953	0	45	7.41022366624622	9.34146639359793	0.309840361233759
2018-11-09	Bratislava	11816	4	2018	11	9	14	4	10	8.97500038146973	10.3546752929688	89.3333358764648	3	0	45	7.28631694786373	9.2991336151441	-0.303649073012399
2018-11-10	Bratislava	11816	3	2018	11	10	11.6999998092651	4	7.69999980926514	8.35000038146973	8.93257427215576	82.6666641235352	3.66666674613953	0	45	6.15135639535065	8.93630043112436	-1.76830899043634
2018-11-11	Bratislava	11816	0	2018	11	11	13.5	4.90000009536743	8.60000038146973	9.19999980926514	9.6436243057251	82	3	0	45	7.55652650758059	9.72469982814789	0.282527449965374
2018-11-12	Bratislava	11816	2	2018	11	12	17.2999992370605	5.90000009536743	11.3999996185303	11.3999996185303	10.5768785476685	79	3	0	46	10.1985820259583	11.75804966259	3.11789501364759
2018-11-13	Bratislava	11816	2	2018	11	13	13.3000001907349	6	7.30000019073486	10.3000001907349	10.0435905456543	80.6666641235352	3	0	46	8.87755483941961	10.7466002291997	1.7036065527006
2018-11-14	Bratislava	11816	1	2018	11	14	14.3999996185303	3.5	10.8999996185303	7.07499980926514	7.91043853759766	76.6666641235352	2	0	46	5.79093490954632	8.02787493759791	-0.164619841804425
2018-11-15	Bratislava	11816	1	2018	11	15	12.1999998092651	1	11.1999998092651	5.19999980926514	6.84386253356934	76.3333358764648	2	0	46	3.60742738965616	6.41054970401128	-2.31909540670241
2018-11-16	Bratislava	11816	3	2018	11	16	11.5	0	11.5	4.72499990463257	6.13281202316284	71.3333358764648	2	0	46	3.05427226234293	6.26619144961039	-2.60071951609607
2018-11-17	Bratislava	11816	4	2018	11	17	9.10000038146973	-1.60000002384186	10.6999998092651	2.82500004768372	4.97735452651978	65	2.33333325386047	0	46	0.49104295043826	5.0724375385046	-5.16203253775284
2018-11-18	Bratislava	11816	4	2018	11	18	6.19999980926514	-0.300000011920929	6.5	2.52500009536743	4.88847303390503	68.3333358764648	1.66666662693024	0.100000001490116	46	0.90064670780672	4.61064574459394	-3.95584224695746
2018-11-19	Bratislava	11816	1	2018	11	19	4.40000009536743	1.29999995231628	3.09999990463257	2.875	6.31057500839233	84	2.33333325386047	0.300000011920929	47	0.54994776471866	3.898	-6.35621181497676
2018-11-20	Bratislava	11816	3	2018	11	20	4.40000009536743	0.5	3.90000009536743	2.95000004768372	6.57721853256226	88.6666641235352	4.66666650772095	5.40000009536743	47	-1.04145623226451	3.66995020626386	-10.5849062244025
2018-11-21	Bratislava	11816	2	2018	11	21	7	3.29999995231628	3.70000004768372	5.52500009536743	8.71037006378174	96.3333358764648	2	0.800000011920929	47	3.98590235961393	5.70599580124219	-2.99274146717834
2018-11-22	Bratislava	11816	2	2018	11	22	6.30000019073486	4.80000019073486	1.5	5.34999990463257	8.88813304901123	98.3333358764648	2	0.800000011920929	47	3.78210810230631	5.43387477752368	-3.32504577759221
2018-11-23	Bratislava	11816	2	2018	11	23	7	4.5	2.5	5.97499990463257	8.48816776275635	91	4.66666650772095	0.100000001490116	47	2.71976544693971	6.39698740935326	-6.62310140526459
2018-11-24	Bratislava	11816	2	2018	11	24	6.5	4.30000019073486	2.20000004768372	5.27500009536743	8.35484504699707	94	4	0.200000002980232	47	2.20401199870248	5.57942509222031	-6.95741654150742
2018-11-25	Bratislava	11816	2	2018	11	25	7.09999990463257	4.09999990463257	3	5.94999980926514	8.75481128692627	94	3.33333325386047	9.60000038146973	47	3.42957335201035	6.23214981555939	-5.05155930718194
2018-11-26	Bratislava	11816	6	2018	11	26	8.39999961853027	4.69999980926514	3.70000004768372	6.30000019073486	8.66593074798584	88.3333358764648	3.33333325386047	8.89999961853027	48	3.85334861531419	6.82616673046748	-4.24852586339306
2018-11-27	Bratislava	11816	0	2018	11	27	5.09999990463257	-0.400000005960464	5.5	0.725000023841858	5.06623601913452	76	6	1.29999995231628	48	-4.52128544847824	2.54330002069473	-13.8622518323253
2018-11-28	Bratislava	11816	1	2018	11	28	4.19999980926514	-2.5	6.69999980926514	-0.375	4.04410028457642	65	4	0	48	-4.73547993374488	2.4884375	-11.8928959032937
2018-11-29	Bratislava	11816	2	2018	11	29	1.39999997615814	-7.40000009536743	8.80000019073486	-2.625	3.77745652198792	76	5	0	48	-8.189395887911	-0.3645	-17.1836927560759
2018-11-30	Bratislava	11816	1	2018	11	30	0.300000011920929	-5.30000019073486	5.59999990463257	-3.07500004768372	3.59969401359558	73.6666641235352	6	0.699999988079071	48	-9.3430851587932	-0.52955396161874	-18.6440830143925
2018-12-01	Bratislava	11816	2	2018	12	1	-1.79999995231628	-4.19999980926514	2.40000009536743	-2.34999990463257	4.84403276443481	94	2.33333325386047	1	48	-5.60561108562973	-1.79394990777969	-13.699673768529
2018-12-02	Bratislava	11816	2	2018	12	2	0.400000005960464	-3.70000004768372	4.09999990463257	-0.375	5.68840551376343	95.6666641235352	4.66666650772095	7.80000019073486	48	-5.17569188651581	-0.0204789586067203	-15.8427580675774
2018-12-03	Bratislava	11816	2	2018	12	3	1.79999995231628	-0.699999988079071	2.5	1.22500002384186	6.35501480102539	96.6666641235352	3	13	49	-2.02092531918886	1.46837520908515	-10.9269211043613
2018-12-04	Bratislava	11816	1	2018	12	4	13.5	1.39999997615814	12.1000003814697	6.32499980926514	7.86599731445312	80	2.66666674613953	0.800000011920929	49	4.34567242711142	7.22424983024597	-2.6129089300988
2018-12-05	Bratislava	11816	2	2018	12	5	7.19999980926514	-2	9.19999980926514	1.54999995231628	5.64396476745605	78.3333358764648	2.33333325386047	0	49	-1.0110313585537	3.09320811019738	-7.55175772781612
2018-12-06	Bratislava	11816	2	2018	12	6	2.29999995231628	-4.80000019073486	7.09999990463257	0.449999988079071	5.68840551376343	91.6666641235352	2.66666674613953	0.100000001490116	49	-2.64626517115607	1.09395851847927	-10.7715577178136
2018-12-07	Bratislava	11816	3	2018	12	7	4.30000019073486	0.600000023841858	3.70000004768372	2.40000009536743	6.88830327987671	94.3333358764648	3.33333325386047	4.59999990463257	49	-0.868713573187434	2.77711658981641	-9.81294834372791
2018-12-08	Bratislava	11816	2	2018	12	8	9.30000019073486	1.70000004768372	7.59999990463257	4.82499980926514	6.666100025177	78	3	0	49	2.30243837347133	5.99567483234406	-4.94394302884176
2018-12-09	Bratislava	11816	4	2018	12	9	10.6000003814697	2.40000009536743	8.19999980926514	6.94999980926514	6.93274354934692	71.3333358764648	4.33333349227905	0.100000001490116	49	4.09135316260627	8.14038306706746	-3.76319190294739
2018-12-10	Bratislava	11816	2	2018	12	10	8.80000019073486	3.5	5.30000019073486	5.02500009536743	5.64396476745605	62.3333320617676	5.33333349227905	0.699999988079071	50	1.22086973655482	6.98790430854162	-6.60804170224613
2018-12-11	Bratislava	11816	0	2018	12	11	5	1.39999997615814	3.59999990463257	2.79999995231628	6.39945602416992	84.3333358764648	4.66666650772095	10.1999998092651	50	-1.22796321978805	3.80814979277452	-10.4241866188401
2018-12-12	Bratislava	11816	3	2018	12	12	5.30000019073486	-0.800000011920929	6.09999990463257	1.04999995231628	5.8661675453186	86.6666641235352	3	0	50	-2.23108893045076	2.03633347727458	-10.3038397667129
2018-12-13	Bratislava	11816	0	2018	12	13	-0.100000001490116	-4.40000009536743	4.30000019073486	-1.29999995231628	5.28843927383423	95.3333358764648	2	0	50	-3.96206506831571	-0.89446684120496	-11.4894756543034
2018-12-14	Bratislava	11816	2	2018	12	14	0.5	-2.09999990463257	2.59999990463257	-0.300000011920929	4.93291425704956	84.3333358764648	2.33333325386047	1	50	-3.19051152331083	0.97526644876202	-10.2585868402672
2018-12-15	Bratislava	11816	2	2018	12	15	0.800000011920929	-1.39999997615814	2.20000004768372	-0.400000005960464	5.51064300537109	92.6666641235352	3.33333325386047	1.29999995231628	50	-4.25891210728144	0.200966869356235	-13.3911659344778
2018-12-16	Bratislava	11816	2	2018	12	16	-0.100000001490116	-1.60000002384186	1.5	-1.25	4.39962577819824	78.3333358764648	3.66666674613953	0	50	-5.559111911197	0.626874779701232	-13.7074285453116
2018-12-17	Bratislava	11816	2	2018	12	17	1.29999995231628	-3.59999990463257	4.90000009536743	-1.07500004768372	4.75515127182007	83	1.66666662693024	0	51	-3.23548338609274	0.381262456774711	-9.04153722522799
2018-12-18	Bratislava	11816	0	2018	12	18	4.80000019073486	-5.40000009536743	10.1999998092651	0.574999988079071	5.95504903793335	86.6666641235352	2	0	51	-1.77855761783738	1.59616685039202	-8.4564257622249
2018-12-19	Bratislava	11816	2	2018	12	19	2.90000009536743	-3.09999990463257	6	-0.875	4.93291425704956	83.3333358764648	5	0	51	-6.00140239529366	0.534374784946442	-15.6655091722442
2018-12-20	Bratislava	11816	0	2018	12	20	-2.59999990463257	-4.80000019073486	2.20000004768372	-3.45000004768372	4.26630401611328	91	3.33333325386047	2.20000004768372	51	-7.95180685593987	-2.56147504532337	-17.2489001919876
2018-12-21	Bratislava	11816	2	2018	12	21	-0.400000005960464	-3.5	3.09999990463257	-1.04999995231628	5.42176103591919	96.6666641235352	3.33333325386047	0.200000002980232	51	-5.04592238783523	-0.764916402355831	-14.6553450321554
2018-12-22	Bratislava	11816	3	2018	12	22	11.3999996185303	-1.89999997615814	13.3000001907349	5.92500019073486	7.28826904296875	84.6666641235352	5.33333349227905	5.69999980926514	51	2.35199754558216	6.64815862792333	-6.95005941460163
2018-12-23	Bratislava	11816	3	2018	12	23	11.1999998092651	5.80000019073486	5.40000009536743	7.72499990463257	7.91043853759766	74	5	23	51	4.75102264918959	8.69382491827011	-3.59471112408682
2018-12-24	Bratislava	11816	0	2018	12	24	7.80000019073486	2.40000009536743	5.40000009536743	4.25	6.0439305305481	69	7	0.100000001490116	52	-0.443381629002519	5.997625	-9.38873826303006
2018-12-25	Bratislava	11816	0	2018	12	25	4.80000019073486	1.10000002384186	3.70000004768372	3.45000004768372	5.28843927383423	69	5	2.90000009536743	52	-0.59393270392132	5.33402503955364	-8.73079306468616
2018-12-26	Bratislava	11816	2	2018	12	26	6.19999980926514	3.40000009536743	2.79999995231628	4.65000009536743	5.37732076644897	63	5.33333349227905	0	52	0.74956653273451	6.65447507596016	-7.1179066850405
2018-12-27	Bratislava	11816	0	2018	12	27	8.5	3.70000004768372	4.80000019073486	5.57499980926514	7.15494728088379	78	4	0	52	2.57248023926704	6.65492483234406	-5.5011771305336
2018-12-28	Bratislava	11816	1	2018	12	28	9.5	4.30000019073486	5.19999980926514	7.125	6.39945602416992	62.3333320617676	4.66666650772095	0	52	4.14965156076773	8.65285421824455	-3.40604926483989
2018-12-29	Bratislava	11816	0	2018	12	29	7.80000019073486	2.79999995231628	5	3.92499995231628	6.17725229263306	72.3333358764648	6	0.5	52	-0.460822701715367	5.53416231165727	-9.31359295851616
2018-12-30	Bratislava	11816	2	2018	12	30	5.90000009536743	2.09999990463257	3.79999995231628	4.17500019073486	7.24382829666138	88.6666641235352	7.33333349227905	5.09999990463257	52	-0.661247881420878	4.81859198993047	-11.3465524225364
2018-12-31	Bratislava	11816	2	2018	12	31	7.80000019073486	1.29999995231628	6.5	4.15000009536743	5.73284578323364	68	4.33333349227905	0	53	0.63041663720268	5.97160007858276	-7.04248189321241
2019-01-01	Bratislava	11816	3	2019	1	1	8.30000019073486	-2.40000009536743	10.6999998092651	4.94999980926514	6.93274354934692	83.3333358764648	3.66666674613953	1	1	2.00389833692189	5.82541635983785	-6.19246035769198
2019-01-02	Bratislava	11816	2	2019	1	2	7.09999990463257	0.699999988079071	6.40000009536743	2.15000009536743	4.66626977920532	63.6666679382324	9	0.5	1	-3.86433232587193	4.6179416566054	-12.9021084511798
2019-01-03	Bratislava	11816	2	2019	1	3	1.29999995231628	-2.09999990463257	3.40000009536743	-1.47500002384186	4.04410028457642	73.6666641235352	8.66666698455811	0.300000011920929	1	-8.49596040202448	0.838712703057131	-18.6404269623178
2019-01-04	Bratislava	11816	5	2019	1	4	0.200000002980232	-3.29999995231628	3.5	-0.699999988079071	4.48850727081299	78	6	4.30000019073486	1	-6.32946032093835	1.1392000104785	-15.9711157982063
2019-01-05	Bratislava	11816	4	2019	1	5	3.70000004768372	-0.100000001490116	3.79999995231628	2.47499990463257	6.13281202316284	85.3333358764648	5	10.1999998092651	1	-1.81295782866239	3.44501641079585	-11.339072279301
2019-01-06	Bratislava	11816	2	2019	1	6	3.29999995231628	0.600000023841858	2.70000004768372	1.42499995231628	4.75515127182007	70.3333358764648	7.66666650772095	0	1	-4.33885321899261	3.5584039438804	-13.7033422324179
2019-01-07	Bratislava	11816	0	2019	1	7	1.10000002384186	-4.90000009536743	6	-2.09999990463257	3.59969401359558	68.3333358764648	2	0.800000011920929	1	-4.89369488793938	0.791166513236365	-10.065007389508
2019-01-08	Bratislava	11816	2	2019	1	8	-2	-4.30000019073486	2.29999995231628	-3.17499995231628	4.62182950973511	95.6666641235352	2	10.5	2	-6.14557258820587	-2.75374553956191	-13.871953332087
2019-01-09	Bratislava	11816	5	2019	1	9	4.5	-4.30000019073486	8.80000019073486	2.34999990463257	5.99949026107788	82	4.66666650772095	0.300000011920929	2	-1.787483885914	3.55284991407394	-10.8264629462285
2019-01-10	Bratislava	11816	5	2019	1	10	3.20000004768372	-2.09999990463257	5.30000019073486	0.300000011920929	5.37732076644897	85	4	0	2	-3.90642558718517	1.47150001093745	-12.888609124672
2019-01-11	Bratislava	11816	2	2019	1	11	1.39999997615814	-1.5	2.90000009536743	0.224999994039536	4.08854103088379	66.3333358764648	7	2.20000004768372	2	-5.61575050482608	2.86825396214227	-14.4133615850018
2019-01-12	Bratislava	11816	1	2019	1	12	5.30000019073486	-0.899999976158142	6.19999980926514	3.84999990463257	5.77728652954102	72.6666641235352	7	2.20000004768372	2	-0.957405986900937	5.4510500679334	-10.212008899913
2019-01-13	Bratislava	11816	2	2019	1	13	7.80000019073486	2.70000004768372	5.09999990463257	4.75	6.84386253356934	79.6666641235352	5	11.3000001907349	2	1.03143383097632	5.84037513637543	-7.84166744136098
2019-01-14	Bratislava	11816	2	2019	1	14	7.59999990463257	2.29999995231628	5.30000019073486	3.90000009536743	5.28843927383423	62.3333320617676	11.3333330154419	0	2	-2.21100925070373	6.09596681640943	-11.4794226646317
2019-01-15	Bratislava	11816	5	2019	1	15	5.5	-0.899999976158142	6.40000009536743	3.82500004768372	4.93291425704956	64	6.66666650772095	0	3	-0.861278711547282	5.93865003824234	-9.31453052203591
2019-01-16	Bratislava	11816	1	2019	1	16	7.80000019073486	1.60000002384186	6.19999980926514	3.90000009536743	5.77728652954102	69.3333358764648	4.33333349227905	0	3	0.321404415859827	5.68786659768423	-7.44584998340024
2019-01-17	Bratislava	11816	3	2019	1	17	7.59999990463257	-2.79999995231628	10.3999996185303	2.40000009536743	5.8661675453186	82	1.33333337306976	0	3	1.24318796108963	3.59790008592606	-3.77621955768108
2019-01-18	Bratislava	11816	1	2019	1	18	7.5	-0.5	8	2.29999995231628	4.53294801712036	58.6666679382324	5	0	3	-2.03175711830603	5.07346654450099	-9.35083062355676
2019-01-19	Bratislava	11816	1	2019	1	19	0.5	-6.80000019073486	7.30000019073486	-1.25	4.57738876342773	84.3333358764648	3	0	3	-4.99323806368889	0.107124779701233	-13.0152015984138
2019-01-20	Bratislava	11816	2	2019	1	20	0.899999976158142	-1.60000002384186	2.5	-0.699999988079071	4.7107105255127	80.3333358764648	2.66666674613953	0	3	-4.01489977814123	0.94413313135902	-11.2228425530114
2019-01-21	Bratislava	11816	3	2019	1	21	1.70000004768372	-7.59999990463257	9.30000019073486	-3.875	3.86633801460266	83	1.66666662693024	0	3	-6.45247327650894	-2.1569375	-12.2932462722965
2019-01-22	Bratislava	11816	5	2019	1	22	-3.29999995231628	-7.59999990463257	4.30000019073486	-5.57499980926514	3.77745652198792	91.3333358764648	2.33333325386047	0	4	-9.40497511771955	-4.618091765817	-17.4959609177443
2019-01-23	Bratislava	11816	5	2019	1	23	-2.59999990463257	-8.89999961853027	6.30000019073486	-3.57500004768372	3.99965977668762	86.6666641235352	3.33333325386047	0.100000001490116	4	-8.10315499930628	-2.24949979136785	-16.9280068319818
2019-01-24	Bratislava	11816	1	2019	1	24	0.400000005960464	-3.90000009536743	4.30000019073486	-2	4.08854103088379	75.3333358764648	4.33333349227905	0	4	-6.97128412571045	0.238499769210816	-15.4045679074976
2019-01-25	Bratislava	11816	2	2019	1	25	0.899999976158142	-4	4.90000009536743	-1.29999995231628	3.55525326728821	65	4.66666650772095	0	4	-6.32581751905851	1.7415000385046	-13.9240058355929
2019-01-26	Bratislava	11816	0	2019	1	26	1.89999997615814	-3.59999990463257	5.5	-1	4.62182950973511	82.3333358764648	3.33333325386047	6.80000019073486	4	-4.9853831882234	0.506083116531372	-13.1777731286454
2019-01-27	Bratislava	11816	2	2019	1	27	1.5	-4.80000019073486	6.30000019073486	-0.800000011920929	4.97735452651978	87	4.33333349227905	6.30000019073486	4	-5.48802547799958	0.293949988931418	-15.0466858968267
2019-01-28	Bratislava	11816	2	2019	1	28	4.09999990463257	-1.60000002384186	5.69999980926514	2.29999995231628	5.37732076644897	76.3333358764648	2.66666674613953	2.90000009536743	4	-0.444548626400114	3.88803312121232	-7.26388784425354
2019-01-29	Bratislava	11816	2	2019	1	29	5.19999980926514	-4.69999980926514	9.89999961853027	0.300000011920929	4.7107105255127	69	4.33333349227905	0	5	-4.1283716746213	2.72110000988841	-11.8918656693476
2019-01-30	Bratislava	11816	4	2019	1	30	0.400000005960464	-9.39999961853027	9.80000019073486	-2.32500004768372	4.48850727081299	89.3333358764648	2.66666674613953	0	5	-5.94884009469478	-1.33793361355464	-14.0964975500727
2019-01-31	Bratislava	11816	2	2019	1	31	0	-2.59999990463257	2.59999990463257	-1.35000002384186	5.37732076644897	97	2	0	5	-4.02029201880698	-1.08847502344847	-11.702608390129
2019-02-01	Bratislava	11816	4	2019	2	1	3.70000004768372	-1.60000002384186	5.30000019073486	1.82500004768372	6.22169303894043	90.3333358764648	5	0.5	5	-2.62564094706598	2.49888736786048	-12.6783862341514
2019-02-02	Bratislava	11816	2	2019	2	2	10.1999998092651	1.79999995231628	8.39999961853027	6.5	8.31040477752686	85.3333358764648	3.33333325386047	2	5	4.09550541376151	7.14533322143555	-3.81691884872044
2019-02-03	Bratislava	11816	1	2019	2	3	8.80000019073486	0.899999976158142	7.90000009536743	3.65000009536743	7.51047277450562	89.3333358764648	5.66666650772095	9.10000038146973	5	-0.662244565245255	4.2865332713445	-10.7679543521568
2019-02-04	Bratislava	11816	2	2019	2	4	4	1.20000004768372	2.79999995231628	2.375	5.28843927383423	70	3.33333325386047	0	5	-0.898983317330189	4.375625	-7.95323460006754
2019-02-05	Bratislava	11816	4	2019	2	5	6.5	-4.5	11	1.10000002384186	4.71071100234985	74.3333358764648	1.66666662693024	0	6	-0.736571471482136	2.99163316638072	-5.91414337827217
2019-02-06	Bratislava	11816	2	2019	2	6	6.09999990463257	-2.5	8.60000038146973	0.25	4.62182950973511	71.3333358764648	2.66666674613953	0	6	-2.88428857181395	2.49674980068207	-9.32055137802661
2019-02-07	Bratislava	11816	5	2019	2	7	6	-6.69999980926514	12.6999998092651	0.400000005960464	5.37732076644897	85	3.66666674613953	0	6	-3.54637524371728	1.56325000546873	-12.2223612918233
2019-02-08	Bratislava	11816	6	2019	2	8	8.19999980926514	-1.79999995231628	10	1.92499995231628	6.0439305305481	83	2	0	6	-0.206432245163574	3.10076245677471	-6.56684202638612
2019-02-09	Bratislava	11816	1	2019	2	9	6.5	-2.29999995231628	8.80000019073486	1.45000004768372	6.08837127685547	89.6666641235352	3.33333325386047	0	6	-2.01895952050692	2.19167522750695	-10.6804735798786
2019-02-10	Bratislava	11816	7	2019	2	10	6.30000019073486	-1.39999997615814	7.69999980926514	3.29999995231628	6.93274354934692	90.3333358764648	5	2	6	-0.781475122524701	3.89546646486123	-10.6387075876786
2019-02-11	Bratislava	11816	3	2019	2	11	8.5	3.70000004768372	4.80000019073486	6.44999980926514	5.64396476745605	57.3333320617676	8.33333301544189	0	6	1.96643944122069	8.33906657698949	-6.48631935396663
2019-02-12	Bratislava	11816	1	2019	2	12	6.40000009536743	1.39999997615814	5	3.29999995231628	4.31074476242065	53.6666679382324	10.3333330154419	0	7	-2.74706452020263	6.15413321947257	-11.1360082242949
2019-02-13	Bratislava	11816	2	2019	2	13	9.30000019073486	0.699999988079071	8.60000038146973	5.77500009536743	5.55508279800415	63	5	0	7	2.31297299588837	7.55053757596016	-5.4173389195125
2019-02-14	Bratislava	11816	1	2019	2	14	11.1999998092651	4.69999980926514	6.5	7	7.42159128189087	73	3.66666674613953	0	7	4.50457138984754	8.11375	-2.98922287039782
2019-02-15	Bratislava	11816	2	2019	2	15	10.6000003814697	1.89999997615814	8.69999980926514	5.30000019073486	6.71054077148438	73.3333358764648	2.66666674613953	0	7	3.12580288002353	6.6493333674113	-3.48873567076646
2019-02-16	Bratislava	11816	2	2019	2	16	10.3000001907349	-2.70000004768372	13	3.04999995231628	6.44389677047729	84.6666641235352	1.66666662693024	0	7	1.50383215817691	4.01561678315798	-4.35276089674575
2019-02-17	Bratislava	11816	1	2019	2	17	11.6000003814697	-2.5	14.1000003814697	3.59999990463257	6.48833703994751	82	2.33333325386047	0	7	1.40406827398527	4.67909991407394	-5.3429428406668
2019-02-18	Bratislava	11816	1	2019	2	18	12.1000003814697	-1.29999995231628	13.3999996185303	4.92500019073486	6.57721853256226	76.6666641235352	1.66666662693024	0	7	3.65806677040636	6.15379196685155	-1.75165363002007
2019-02-19	Bratislava	11816	1	2019	2	19	13.8000001907349	-2.09999990463257	15.8999996185303	7	5.59952402114868	62.3333320617676	3.66666674613953	0	8	4.50457138984754	8.55375005245209	-2.44632185620844
2019-02-20	Bratislava	11816	5	2019	2	20	12.1000003814697	2.59999990463257	9.5	5.77500009536743	5.55508279800415	59.3333320617676	4	0	8	2.81812631864181	7.72649180172284	-4.14028857371865
2019-02-21	Bratislava	11816	3	2019	2	21	14.3999996185303	0.600000023841858	13.8000001907349	8.57499980926514	6.9771842956543	63.3333320617676	3.66666674613953	3	8	6.42581978738086	9.76987488916715	-0.62898829237457
2019-02-22	Bratislava	11816	3	2019	2	22	9.89999961853027	-0.800000011920929	10.6999998092651	2.92499995231628	5.64396476745605	64.6666641235352	7	0	8	-2.14608696986092	5.17440845681826	-10.7632156439743
2019-02-23	Bratislava	11816	4	2019	2	23	3.20000004768372	-6.09999990463257	9.30000019073486	-1.77499997615814	2.71088051795959	51.6666679382324	3.66666674613953	0	8	-6.19952809218021	2.55143740368287	-11.8028038456589
2019-02-24	Bratislava	11816	7	2019	2	24	4.59999990463257	-6.5	11.1000003814697	1.70000004768372	3.02196526527405	49.6666679382324	3	0	8	-1.45048143599592	5.24346661163171	-6.69785748329771
2019-02-25	Bratislava	11816	2	2019	2	25	13.1999998092651	2.70000004768372	10.5	9.97500038146973	3.59969401359558	32.3333320617676	5	0	8	7.5641577358785	11.6590544378122	0.833033989539227
2019-02-26	Bratislava	11816	5	2019	2	26	16.3999996185303	6.90000009536743	9.5	11.1999998092651	4.88847351074219	35.3333320617676	8.66666698455811	0	9	8.08455627036959	12.3736999001821	0.211167348058907
2019-02-27	Bratislava	11816	3	2019	2	27	14	3	11	7.40000009536743	5.11067628860474	49.6666679382324	3.33333325386047	0	9	5.18521216146917	9.36551668597857	-0.975540606357949
2019-02-28	Bratislava	11816	3	2019	2	28	19.6000003814697	-0.699999988079071	20.2999992370605	13.125	4.84403276443481	36.6666679382324	6.33333349227905	1.29999995231628	9	11.125509631403	13.6039583237171	3.36942076971786
2019-03-01	Bratislava	11816	2	2019	3	1	15.1000003814697	8.30000019073486	6.80000019073486	10.1750001907349	8.04376029968262	63.6666679382324	7	0.200000002980232	9	7.17060260215842	11.039279289039	-1.3642666332554
2019-03-02	Bratislava	11816	1	2019	3	2	9.10000038146973	3.70000004768372	5.40000009536743	4.84999990463257	6.79942178726196	77.6666641235352	3.66666674613953	0	9	1.88191441324228	6.03534171799024	-5.94805490328485
2019-03-03	Bratislava	11816	7	2019	3	3	15.1999998092651	1.79999995231628	13.3999996185303	8.27499961853027	7.68823480606079	72	3	0	9	6.44566193016599	9.23364967727661	-0.443848536936413
2019-03-04	Bratislava	11816	1	2019	3	4	17.6000003814697	2.79999995231628	14.8000001907349	10.6499996185303	6.48833703994751	55.3333320617676	5.66666650772095	0	9	8.17876166872053	11.5958164058367	0.365904525693427
2019-03-05	Bratislava	11816	3	2019	3	5	13.5	6.09999990463257	7.40000009536743	10.0249996185303	5.15511703491211	43	6.66666650772095	0	10	7.07410517418377	11.427912238121	-0.531597122195041
2019-03-06	Bratislava	11816	3	2019	3	6	13.6999998092651	4.80000019073486	8.89999961853027	8.625	6.62165880203247	62	5	0	10	5.87627656462897	9.852875	-1.8621082390354
2019-03-07	Bratislava	11816	3	2019	3	7	19.7000007629395	4.09999990463257	15.6000003814697	11.5749998092651	8.17708206176758	60.3333320617676	6.33333349227905	0	10	9.15000433989022	12.2131373713334	0.915983751837369
2019-03-08	Bratislava	11816	2	2019	3	8	14.6000003814697	6.40000009536743	8.19999980926514	11.0749998092651	6.9771842956543	54	4.66666650772095	0	10	9.06099887251464	11.9415248575211	1.65837757343583
2019-03-09	Bratislava	11816	2	2019	3	9	14.3999996185303	2.59999990463257	11.8000001907349	9.25	7.55491304397583	66.6666641235352	5	4.5	10	6.65770281199231	10.2125000734329	-1.29723843077099
2019-03-10	Bratislava	11816	2	2019	3	10	15.6999998092651	4.09999990463257	11.6000003814697	10.1999998092651	8.08820056915283	71.6666641235352	4.66666650772095	3.09999990463257	10	7.97304213699823	10.8700832324664	-0.0140337046620043
2019-03-11	Bratislava	11816	2	2019	3	11	14.3000001907349	4.69999980926514	9.60000038146973	5.90000009536743	4.84403228759766	51	8.33333301544189	1.5	10	1.24933207958789	8.21770006966591	-6.76333407360319
2019-03-12	Bratislava	11816	1	2019	3	12	10.1999998092651	1.5	8.69999980926514	4.05000019073486	5.11067628860474	62	5	0	11	0.156236672401751	6.23405015087128	-7.47056757150871
2019-03-13	Bratislava	11816	2	2019	3	13	9.30000019073486	-2.09999990463257	11.3999996185303	4.77500009536743	6.35501527786255	73.3333358764648	3.66666674613953	0.100000001490116	11	1.79042661589887	6.2013332786878	-5.76161511244015
2019-03-14	Bratislava	11816	3	2019	3	14	12.6000003814697	0.800000011920929	11.8000001907349	8.52499961853027	5.77728652954102	52	6.33333349227905	3	11	5.26271996926376	10.1023997192383	-2.49719163495899
2019-03-15	Bratislava	11816	0	2019	3	15	12.1000003814697	4	8.10000038146973	8.05000019073486	7.19938802719116	67	6.33333349227905	14.1999998092651	11	4.6573239901636	9.22067515611649	-3.85242626405813
2019-03-16	Bratislava	11816	4	2019	3	16	13.5	4.59999990463257	8.89999961853027	5.97499990463257	7.99931955337524	84	5	0.699999988079071	11	2.56302915657227	6.7251999130249	-6.50855978473513
2019-03-17	Bratislava	11816	3	2019	3	17	19.7999992370605	3.70000004768372	16.1000003814697	11.3000001907349	9.91026782989502	76.3333358764648	3.33333325386047	0	11	9.90727434997079	11.7165334544818	2.62681648827287
2019-03-18	Bratislava	11816	1	2019	3	18	12.8999996185303	6.09999990463257	6.80000019073486	7.57499980926514	5.77728652954102	55	5.66666650772095	0	11	4.29503390656875	9.28893735647202	-3.33268504672859
2019-03-19	Bratislava	11816	0	2019	3	19	11.1000003814697	3.5	7.59999990463257	6.25	4.62182950973511	47.6666679382324	4.33333349227905	0	12	3.22611917860388	8.6246249423027	-3.32532176417121
2019-03-20	Bratislava	11816	4	2019	3	20	11.3999996185303	0.400000005960464	11	6.22499990463257	4.31074476242065	46	4	0	12	3.37082897232116	8.6826749329567	-2.90927262660469
2019-03-21	Bratislava	11816	1	2019	3	21	14.3999996185303	-2.5	16.8999996185303	6.875	5.24399852752686	57.3333320617676	1.33333337306976	0	12	6.30184660720842	8.66433338665962	2.13600328499883
2019-03-22	Bratislava	11816	0	2019	3	22	19.6000003814697	0.5	19.1000003814697	10.2250003814697	7.64379453659058	65	0.666666686534882	0	12	11.074776942501	11.0479378080368	7.69017131589581
2019-03-23	Bratislava	11816	1	2019	3	23	20	2.29999995231628	17.7000007629395	11	8.35484504699707	64.3333358764648	0.666666686534882	0	12	11.9094530894426	11.6865832843781	8.43560143662475
2019-03-24	Bratislava	11816	1	2019	3	24	20.8999996185303	2.59999990463257	18.2999992370605	12.1750001907349	8.79925155639648	65	1.33333337306976	0	12	12.2931074699265	12.6225626540184	7.39115008118507
2019-03-25	Bratislava	11816	2	2019	3	25	14	5.5	8.5	7.92500019073486	7.15494728088379	64	4.33333349227905	0	12	5.29650129735865	9.22685015296936	-2.18233873597317
2019-03-26	Bratislava	11816	1	2019	3	26	11.5	3.20000004768372	8.30000019073486	8.19999980926514	4.66626977920532	44.6666679382324	7	0	13	4.63260744992835	10.1172998232524	-2.92586173765378
2019-03-27	Bratislava	11816	6	2019	3	27	12.1999998092651	5.30000019073486	6.90000009536743	7.92500019073486	5.3328800201416	50.3333320617676	5.33333349227905	0	13	4.86561463262382	9.72107101794879	-2.42911305240437
2019-03-28	Bratislava	11816	2	2019	3	28	14.3000001907349	3.79999995231628	10.5	9.47500038146973	7.51047277450562	63	3.33333325386047	0	13	7.69759168776008	10.4975878038406	0.857066599654237
2019-03-29	Bratislava	11816	3	2019	3	29	15.8999996185303	2	13.8999996185303	9.69999980926514	6.66609954833984	57.3333320617676	3	0	13	8.15699372290736	10.8263998875936	1.7471521911097
2019-03-30	Bratislava	11816	2	2019	3	30	18.2999992370605	1.29999995231628	17	9.875	7.19938802719116	61	1.33333337306976	0	13	9.69312621877802	10.8670625	5.07848604362574
2019-03-31	Bratislava	11816	1	2019	3	31	22	3	19	14.4750003814697	6.35501480102539	43.3333320617676	2.33333325386047	0	13	14.2158781600269	14.4827919294198	8.01003996314687
2019-04-01	Bratislava	11816	5	2019	4	1	19.2000007629395	7.19999980926514	12	12.0500001907349	7.24382829666138	50	1.66666662693024	0	13	11.844157255963	12.7237501382828	6.64757641411557
2019-04-02	Bratislava	11816	3	2019	4	2	19.1000003814697	2.5	16.6000003814697	10.6750001907349	6.31057500839233	50.3333320617676	3.66666674613953	0	14	8.98748509297893	11.719862665383	2.23894174417497
2019-04-03	Bratislava	11816	2	2019	4	3	17.6000003814697	7.40000009536743	10.1999998092651	13.2250003814697	7.15494728088379	49	6.66666650772095	0.100000001490116	14	11.1697884397053	13.5826377744675	3.06807508637456
2019-04-04	Bratislava	11816	3	2019	4	4	20.1000003814697	4.5	15.6000003814697	12.7250003814697	7.91043853759766	55.3333320617676	5	0	14	11.0024332242772	13.1610586335023	3.31750867872754
2019-04-05	Bratislava	11816	1	2019	4	5	18.2999992370605	6.59999990463257	11.6999998092651	12.125	8.7992525100708	62.6666679382324	4.33333349227905	5.5	14	10.4879063801611	12.6126666500568	2.95343195406801
2019-04-06	Bratislava	11816	2	2019	4	6	15.3999996185303	7	8.39999961853027	9.82499980926514	8.75481128692627	72.3333358764648	3	0	14	8.30711052673905	10.536378939565	1.40320603087203
2019-04-07	Bratislava	11816	2	2019	4	7	19.1000003814697	4.30000019073486	14.8000001907349	12.2250003814697	9.46586227416992	68.6666641235352	4	0	14	10.7402013972581	12.617058680884	3.23452949412349
2019-04-08	Bratislava	11816	3	2019	4	8	22.3999996185303	6.80000019073486	15.6000003814697	15.3999996185303	8.48816680908203	52.6666679382324	2.33333325386047	0	14	15.3056173646545	15.1656997241338	8.96755427465733
2019-04-09	Bratislava	11816	2	2019	4	9	21.2999992370605	9.80000019073486	11.5	15.25	8.57704830169678	49.3333320617676	2.33333325386047	3.29999995231628	15	15.1289032026936	15.0409999947548	8.80606787826216
2019-04-10	Bratislava	11816	3	2019	4	10	14.8000001907349	8.5	6.30000019073486	10.8249998092651	9.82138729095459	76	3.33333325386047	4.40000009536743	15	9.33215094330053	11.3100998344421	2.04884807617296
2019-04-11	Bratislava	11816	2	2019	4	11	11.1999998092651	5.40000009536743	5.80000019073486	7.19999980926514	7.11050653457642	69.3333358764648	5.33333349227905	0.200000002980232	15	3.95442795913681	8.43126640599568	-4.30718801625776
2019-04-12	Bratislava	11816	0	2019	4	12	11.8000001907349	4	7.80000019073486	7.125	5.64396476745605	55.3333320617676	5.66666650772095	0.100000001490116	15	3.72668370799633	8.93679171824455	-3.89370789535228
2019-04-13	Bratislava	11816	1	2019	4	13	8.10000038146973	3.79999995231628	4.30000019073486	5.42500019073486	6.62165880203247	73.6666641235352	4.66666650772095	0.5	15	2.03590728320587	6.73936279004415	-6.19744996676325
2019-04-14	Bratislava	11816	3	2019	4	14	14.6999998092651	4	10.6999998092651	10.375	8.44372653961182	70	3	0.5	15	8.96762469265856	11.055625	2.13547577716832
2019-04-15	Bratislava	11816	4	2019	4	15	17.7000007629395	4.80000019073486	12.8999996185303	10.6499996185303	5.8661675453186	48	2.66666674613953	0	15	9.49292854614151	11.7510997276306	3.50896980301546
2019-04-16	Bratislava	11816	3	2019	4	16	17.2000007629395	1.79999995231628	15.3999996185303	9.5	5.42176103591919	45.6666679382324	1.66666662693024	0	16	8.91439833672901	10.9941666316986	4.19214932278753
2019-04-17	Bratislava	11816	2	2019	4	17	18.5	5	13.5	13.3500003814697	6.71054077148438	44	2.66666674613953	0	16	12.7062455545386	13.7042002639771	6.40672383095378
2019-04-18	Bratislava	11816	1	2019	4	18	20.2999992370605	6	14.3000001907349	14.3249998092651	8.26596355438232	51.6666679382324	2.33333325386047	0	16	14.0391628745447	14.3715206920783	7.82927735732775
2019-04-19	Bratislava	11816	2	2019	4	19	24.1000003814697	5.59999990463257	18.5	17.0499992370605	7.91043853759766	42.3333320617676	1.66666662693024	0	16	17.5887810624078	16.2412244612058	11.554041121095
2019-04-20	Bratislava	11816	3	2019	4	20	23.7000007629395	5	18.7000007629395	14.3500003814697	6.39945602416992	39.6666679382324	1.66666662693024	0	16	14.4866849300898	14.3997752538363	8.94468740406084
2019-04-21	Bratislava	11816	1	2019	4	21	22.8999996185303	6.30000019073486	16.6000003814697	15.0749998092651	5.73284578323364	35.6666679382324	1.66666662693024	0	16	15.3196548834807	14.8715457141081	9.61580315302134
2019-04-22	Bratislava	11816	3	2019	4	22	22.1000003814697	5.5	16.6000003814697	15.2749996185303	8.04376125335693	47	5	0.400000005960464	16	14.1906513596301	15.0490872297287	6.41781576079323
2019-04-23	Bratislava	11816	4	2019	4	23	13.8000001907349	8.80000019073486	5	10.6499996185303	10.4435567855835	81.6666641235352	6	2.09999990463257	17	8.0724933067237	11.0382080441793	-0.890453357259422
2019-04-24	Bratislava	11816	5	2019	4	24	23.3999996185303	10.3000001907349	13.1000003814697	17.75	11.4212522506714	59.6666679382324	7.66666650772095	0	17	16.7985881396273	17.0290416893959	8.12311935429306
2019-04-25	Bratislava	11816	4	2019	4	25	26.3999996185303	10.6000003814697	15.8000001907349	19.2749996185303	12.2211828231812	54.6666679382324	5.33333349227905	0	17	19.1303908824336	18.0844330803712	10.9366957743642
2019-04-26	Bratislava	11816	3	2019	4	26	27.1000003814697	9.19999980926514	17.8999996185303	18.25	10.8435220718384	50	6.33333349227905	0	17	17.6574214850414	17.21875	9.22201277896448
2019-04-27	Bratislava	11816	2	2019	4	27	16.5	10.3000001907349	6.19999980926514	13.5500001907349	8.71037101745605	56	6	0	17	11.7522884792947	13.779900144577	3.66337399596964
2019-04-28	Bratislava	11816	1	2019	4	28	16.7000007629395	9.10000038146973	7.59999990463257	13	6.17725229263306	42	8.66666698455811	0.899999976158142	17	10.4391861374909	13.4785	2.13499121189673
2019-04-29	Bratislava	11816	6	2019	4	29	12.6999998092651	8.80000019073486	3.90000009536743	9.625	9.28809928894043	77.6666641235352	7	0	17	6.46381903345253	10.2238125681877	-2.74616687967211
2019-04-30	Bratislava	11816	0	2019	4	30	15	8.19999980926514	6.80000019073486	11.4499998092651	10.4435567855835	78	5	2.59999990463257	18	9.40832296423886	11.8190498323441	1.07912457805195
2019-05-01	Bratislava	11816	7	2019	5	1	20.3999996185303	8.69999980926514	11.6999998092651	14.5749998092651	7.99931955337524	50	6.33333349227905	0	18	12.9735624981176	14.5543748617172	4.82906705564482
2019-05-02	Bratislava	11816	3	2019	5	2	22.7999992370605	11.6000003814697	11.1999998092651	17.3250007629395	9.28810024261475	47.3333320617676	4	0.5	18	17.0041679291712	16.506692188851	9.40350125566853
2019-05-03	Bratislava	11816	4	2019	5	3	16.3999996185303	10.8999996185303	5.5	12.625	11.4656915664673	77	5.33333349227905	1.20000004768372	18	10.7726145474545	12.8621875	2.39985926487409
2019-05-04	Bratislava	11816	5	2019	5	4	14.5	9	5.5	12.1999998092651	10.8879623413086	77.6666641235352	2	6.30000019073486	18	11.7591887972461	12.482516531531	5.75457612504965
2019-05-05	Bratislava	11816	5	2019	5	5	12	3.70000004768372	8.30000019073486	5.52500009536743	7.24382829666138	81.6666641235352	8	3.5	18	0.863256992457997	6.42997937795321	-9.28039853362032
2019-05-06	Bratislava	11816	3	2019	5	6	11.6000003814697	4.90000009536743	6.69999980926514	9.25	5.82172727584839	51.3333320617676	8.66666698455811	0	18	5.53370776745799	10.6552500367165	-2.77431465235492
2019-05-07	Bratislava	11816	4	2019	5	7	14.6999998092651	4.09999990463257	10.6000003814697	8.25	5.77728652954102	53.3333320617676	4	0	19	5.85799208520844	9.85416671037674	-0.967693834902642
2019-05-08	Bratislava	11816	4	2019	5	8	18.3999996185303	1.20000004768372	17.2000007629395	13.3999996185303	7.46603202819824	52.6666679382324	6.33333349227905	1	19	11.4760019763833	13.6863663768133	3.36906101247378
2019-05-09	Bratislava	11816	1	2019	5	9	15.3999996185303	9.5	5.90000009536743	10.7749996185303	11.1101655960083	84	2.33333325386047	6.09999990463257	19	9.85691684743152	11.1027996520996	3.28338781737903
2019-05-10	Bratislava	11816	4	2019	5	10	20.1000003814697	6.30000019073486	13.8000001907349	14.0249996185303	10.7546415328979	67.3333358764648	5.33333349227905	1.89999997615814	19	12.5321460289492	14.1103413470904	4.437646789644
2019-05-11	Bratislava	11816	1	2019	5	11	21.2000007629395	6.5	14.6999998092651	15.5	11.4212522506714	65	3.33333325386047	9.69999980926514	19	14.9925717361434	15.3075	7.89094726508517
2019-05-12	Bratislava	11816	1	2019	5	12	16	9.60000038146973	6.40000009536743	11.5500001907349	10.8435220718384	76.6666641235352	6	1.79999995231628	19	9.2144992058439	11.9285835408529	0.522986896202081
2019-05-13	Bratislava	11816	5	2019	5	13	14	7.5	6.5	10.2749996185303	6.53277778625488	52	8	0	19	7.03535937463371	11.3903997192383	-1.24304296357869
2019-05-14	Bratislava	11816	3	2019	5	14	10	6.40000009536743	3.59999990463257	7.65000009536743	7.33270978927612	69.3333358764648	7.66666650772095	2.59999990463257	20	3.721212636861	8.80536665013631	-5.32744307016465
2019-05-15	Bratislava	11816	1	2019	5	15	10.3999996185303	6.40000009536743	4	8.55000019073486	9.2436580657959	82	7	9	20	5.08237914606737	9.13905017185211	-4.46102933793876
2019-05-16	Bratislava	11816	3	2019	5	16	14.3000001907349	6.59999990463257	7.69999980926514	10.6499996185303	10.5324373245239	83	2	0.100000001490116	20	9.95415569201901	11.0099746541977	3.81677621315618
2019-05-17	Bratislava	11816	4	2019	5	17	15.6999998092651	3.59999990463257	12.1000003814697	11.1000003814697	10.5768785476685	81.6666641235352	3	0	20	9.83830261300251	11.4428337238947	2.66978765564046
2019-05-18	Bratislava	11816	3	2019	5	18	21.1000003814697	5.5	15.6000003814697	15.2250003814697	12.265625	70.6666641235352	2.33333325386047	0	20	15.0994512168738	15.1080336431185	8.76161584987763
2019-05-19	Bratislava	11816	1	2019	5	19	22	8.39999961853027	13.6000003814697	17.125	13.6877250671387	69.3333358764648	2.66666674613953	10.6000003814697	20	17.1989370557477	16.6822500367165	10.525365797178
2019-05-20	Bratislava	11816	1	2019	5	20	21.3999996185303	12.8000001907349	8.60000038146973	15.1499996185303	13.5988435745239	78.3333358764648	5	1.39999997615814	20	14.0343661101574	15.0725413397471	5.93441455416344
2019-05-21	Bratislava	11816	3	2019	5	21	19.3999996185303	7.19999980926514	12.1999998092651	15.2250003814697	11.6878957748413	67.3333358764648	4.33333349227905	1.60000002384186	21	14.3196583963277	15.0947419897397	6.65475230442235
2019-05-22	Bratislava	11816	4	2019	5	22	15.3999996185303	12.8000001907349	2.59999990463257	13.9499998092651	14.3543357849121	89.6666641235352	5.33333349227905	16.5	21	12.4378856279024	13.9812581611315	3.8552051481776
2019-05-23	Bratislava	11816	3	2019	5	23	14.8999996185303	11.6999998092651	3.20000004768372	13.4499998092651	9.99915027618408	65	7.33333349227905	1.10000002384186	21	11.3036688848742	13.6521248459816	2.65246611665421
2019-05-24	Bratislava	11816	0	2019	5	24	22.3999996185303	11.1999998092651	11.1999998092651	16.6749992370605	10.4435567855835	53.6666679382324	2.66666674613953	0	21	16.6633834643588	16.1207369466941	9.92663078315096
2019-05-25	Bratislava	11816	3	2019	5	25	25.2000007629395	8.60000038146973	16.6000003814697	19.4500007629395	12.6211500167847	56.3333320617676	1.66666662693024	0.100000001490116	21	20.3462027685578	18.2611755450884	14.2092641627608
2019-05-26	Bratislava	11816	0	2019	5	26	25.7999992370605	12.8999996185303	12.8999996185303	20.2250003814697	15.4209108352661	65.3333358764648	1	0	21	21.5866363147435	19.1334337221464	16.4305774943752
2019-05-27	Bratislava	11816	6	2019	5	27	21.6000003814697	13.6000003814697	8	17.6000003814697	16.3097248077393	79.3333358764648	2.66666674613953	4.09999990463257	21	17.7642431199986	17.2476337148031	11.1541240633574
2019-05-28	Bratislava	11816	3	2019	5	28	18.8999996185303	14.5	4.40000009536743	16.125	16.6652507781982	91.3333358764648	3.66666674613953	10.3000001907349	22	15.6356150410029	16.0475416893959	8.19184827336092
2019-05-29	Bratislava	11816	5	2019	5	29	16.6000003814697	12.8999996185303	3.70000004768372	14.0500001907349	11.7323350906372	72.3333358764648	6.66666650772095	19.5	22	12.2257062857254	14.1184751554171	3.58792648265373
2019-05-30	Bratislava	11816	1	2019	5	30	13.5	10.1000003814697	3.40000009536743	11.3500003814697	11.3768110275269	86	4	9.30000019073486	22	9.66550133736428	11.5925503520966	1.61421077643544
2019-05-31	Bratislava	11816	5	2019	5	31	23.5	10.3000001907349	13.1999998092651	18.2749996185303	10.9768447875977	53.6666679382324	3	0	22	18.4550062367014	17.313003908809	11.3364364907196
2019-06-01	Bratislava	11816	4	2019	6	1	26.6000003814697	12.1999998092651	14.3999996185303	21.5750007629395	14.887622833252	56	4.66666650772095	0	22	22.1164808844903	19.8628505783081	14.0243477286006
2019-06-02	Bratislava	11816	1	2019	6	2	28.5	17	11.5	22.4500007629395	15.4653520584106	55.6666679382324	2.33333325386047	0	22	23.6112054472414	20.5115256325086	16.5662294180974
2019-06-03	Bratislava	11816	4	2019	6	3	29	13.1999998092651	15.8000001907349	23.1749992370605	14.4432172775269	53	1.66666662693024	0	22	24.6259465675355	20.9325119342804	17.9141913563353
2019-06-04	Bratislava	11816	3	2019	6	4	29.2999992370605	15.8999996185303	13.3999996185303	23.4750003814697	17.9540309906006	60.6666679382324	1.66666662693024	0	23	24.9706253765045	21.5334086950461	18.5457627325303
2019-06-05	Bratislava	11816	2	2019	6	5	29.2999992370605	14.3999996185303	14.8999996185303	22.9500007629395	18.2206726074219	64.6666641235352	2.33333325386047	0	23	24.200254151806	21.3078838298162	17.442489907917
2019-06-06	Bratislava	11816	3	2019	6	6	23.8999996185303	15.8000001907349	8.10000038146973	19.7000007629395	18.9761638641357	82.3333358764648	4.33333349227905	0	23	19.8509776298801	19.1947340948741	12.3692079479182
2019-06-07	Bratislava	11816	0	2019	6	7	26.7000007629395	17.5	9.19999980926514	20.7749996185303	18.6206378936768	75	4	0	23	21.2415553311564	19.9121871709824	13.8556129676452
2019-06-08	Bratislava	11816	4	2019	6	8	25.5	15.1999998092651	10.3000001907349	21.2250003814697	13.9099283218384	53.3333320617676	6	0	23	21.4910550581847	19.4989169031938	12.9712970536259
2019-06-09	Bratislava	11816	3	2019	6	9	28.6000003814697	14.1000003814697	14.5	23.9249992370605	16.6208095550537	55	3.33333325386047	0	23	25.193435675284	21.5923119258881	17.4271412174151
2019-06-10	Bratislava	11816	2	2019	6	10	30.5	15.5	15	25.1749992370605	20.887113571167	65.6666641235352	4	0	23	26.6457608780904	23.159203398482	18.9933022879748
2019-06-11	Bratislava	11816	4	2019	6	11	31.6000003814697	18.2999992370605	13.3000001907349	25.5750007629395	20.7982330322266	62	3.33333325386047	0	24	27.1912330152322	23.2603256034851	19.6275262108148
2019-06-12	Bratislava	11816	2	2019	6	12	30.7999992370605	18.2999992370605	12.5	25.4249992370605	19.8649768829346	60.6666679382324	4	0	24	26.9528180380601	23.0615578118483	19.0653953647731
2019-06-13	Bratislava	11816	2	2019	6	13	32.9000015258789	19	13.8999996185303	26.0499992370605	21.9092483520508	64.6666641235352	3	0	24	27.7922709769126	23.8054492237727	20.4950870740776
2019-06-14	Bratislava	11816	4	2019	6	14	33.2000007629395	18.7000007629395	14.5	26.2000007629395	19.5983352661133	58	2	0	24	28.0627127230153	23.4973005867004	20.9798348463556
2019-06-15	Bratislava	11816	3	2019	6	15	32.4000015258789	18.2999992370605	14.1000003814697	26.6499996185303	22.5314178466797	64.6666641235352	2.66666674613953	0	24	28.5348017337555	24.2888495227178	21.381281835489
2019-06-16	Bratislava	11816	4	2019	6	16	28.2000007629395	21	7.19999980926514	23.7999992370605	18.9761638641357	63.6666679382324	6.33333349227905	0.5	24	24.731003105381	21.9415494545619	16.3338467426202
2019-06-17	Bratislava	11816	2	2019	6	17	28.2000007629395	18	10.1999998092651	22.7250003814697	17.5540637969971	62.6666679382324	3.33333325386047	0	24	23.7404948846001	21.0361336939971	16.3333186212421
2019-06-18	Bratislava	11816	3	2019	6	18	29.5	15.1999998092651	14.3000001907349	23.9249992370605	16.1764011383057	55	3	0	25	25.2402853117738	21.5923119258881	17.6348798683018
2019-06-19	Bratislava	11816	1	2019	6	19	29.2000007629395	17.2000007629395	12	23.0499992370605	19.5983333587646	69.3333358764648	4.33333349227905	0	25	23.9917395098135	21.6078994853337	16.3645514069696
2019-06-20	Bratislava	11816	2	2019	6	20	30	17.3999996185303	12.6000003814697	23.125	19.1094875335693	67.6666641235352	1.66666662693024	2.70000004768372	25	24.5685011950742	21.5911873793602	18.4597035883582
2019-06-21	Bratislava	11816	2	2019	6	21	29.6000003814697	17.8999996185303	11.6999998092651	23.5249996185303	17.687385559082	62	3	0	25	24.7599119976325	21.6387746982574	17.4614136042059
2019-06-22	Bratislava	11816	1	2019	6	22	29.7999992370605	18.7000007629395	11.1000003814697	21.8500003814697	18.9761657714844	71.3333358764648	2.66666674613953	10.3999996185303	25	22.8222406854586	20.6911504241308	16.0966941228184
2019-06-23	Bratislava	11816	2	2019	6	23	26.6000003814697	18	8.60000038146973	20.7999992370605	21.6426029205322	87.6666641235352	3	3.90000009536743	25	21.4873652159815	20.3726492006938	14.9187408879451
2019-06-24	Bratislava	11816	5	2019	6	24	30.6000003814697	18.2000007629395	12.3999996185303	24.7000007629395	19.0206050872803	60	2.33333325386047	0	25	26.2619246177823	22.4560005950928	19.1915424291789
2019-06-25	Bratislava	11816	2	2019	6	25	32.2999992370605	18.8999996185303	13.3999996185303	26.4750003814697	21.2870788574219	61	2.66666674613953	0	26	28.3265321537532	23.9063627996445	20.9830264602665
2019-06-26	Bratislava	11816	3	2019	6	26	34.5999984741211	19.6000003814697	15	28.125	22.6647396087646	60.6666679382324	3	0	26	30.284210836759	25.1774584286213	22.6568338937113
2019-06-27	Bratislava	11816	5	2019	6	27	34.5	20.7999992370605	13.6999998092651	27.6000003814697	17.9095897674561	45	4	0	26	29.6242167353923	23.6372502660751	20.7265856686895
2019-06-28	Bratislava	11816	1	2019	6	28	27.1000003814697	17.2000007629395	9.89999961853027	21.8500003814697	11.1990480422974	41.3333320617676	6	0	26	22.284114206138	19.4784002069791	13.4122341443064
2019-06-29	Bratislava	11816	3	2019	6	29	29.7000007629395	13.8999996185303	15.8000001907349	24.25	12.7989120483398	42.6666679382324	1.66666662693024	0	26	25.8610417980569	21.1755000681877	18.5202203657689
2019-06-30	Bratislava	11816	3	2019	6	30	33.4000015258789	14.5	18.8999996185303	24.9249992370605	15.9986391067505	53	3.66666674613953	0	26	26.3702096314527	22.2301369342804	18.2913090333105
2019-07-01	Bratislava	11816	3	2019	7	1	36.2999992370605	17.2999992370605	19	25.5499992370605	19.5538921356201	60	2.66666674613953	1.70000004768372	26	27.2256724981134	23.1189994049072	19.8935374473792
2019-07-02	Bratislava	11816	1	2019	7	2	27.5	20.2999992370605	7.19999980926514	23.3500003814697	18.3095550537109	62.3333320617676	3.33333325386047	0	27	24.4972356014322	21.5165752405484	17.0505601743776
2019-07-03	Bratislava	11816	2	2019	7	3	27.2999992370605	15.6999998092651	11.6000003814697	21.1000003814697	11.1101655960083	43.6666679382324	3	0	27	21.847646919538	19.0551003094355	14.1824075309323
2019-07-04	Bratislava	11816	1	2019	7	4	28	14	14	22	10.5324373245239	39.3333320617676	2.66666674613953	0	27	23.0007577925988	19.4974999475479	15.2412425749579
2019-07-05	Bratislava	11816	3	2019	7	5	30	13.3000001907349	16.7000007629395	23.2000007629395	11.6878938674927	42.6666679382324	3.66666674613953	0	27	24.265986802563	20.4566005832036	15.9590736640474
2019-07-06	Bratislava	11816	2	2019	7	6	34.5	14	20.5	26.75	14.4432172775269	44.6666679382324	3	0.200000002980232	27	28.6329259946104	23.0219167523384	20.1988739341851
2019-07-07	Bratislava	11816	2	2019	7	7	30.5	20.2000007629395	10.3000001907349	23.125	15.6875562667847	54	7.33333349227905	0	27	23.7845936026237	20.942875	14.8931119685891
2019-07-08	Bratislava	11816	6	2019	7	8	25.3999996185303	14.6000003814697	10.8000001907349	19.9750003814697	9.42142105102539	41.3333320617676	3.66666674613953	0	27	20.3320010468225	18.2084002200921	12.4514878943789
2019-07-09	Bratislava	11816	2	2019	7	9	24.7000007629395	12.6999998092651	12	19.0249996185303	7.99931955337524	35.6666679382324	3	0	28	19.3557070596916	17.4239039518197	11.846869377627
2019-07-10	Bratislava	11816	3	2019	7	10	23.6000003814697	13.5	10.1000003814697	18.5750007629395	8.48816776275635	40.3333320617676	6	0	28	18.1284847549072	17.2377213174025	9.66443937949981
2019-07-11	Bratislava	11816	1	2019	7	11	26.8999996185303	11.8000001907349	15.1000003814697	21.2999992370605	9.46586227416992	37.3333320617676	3.33333325386047	0	28	22.0151246645893	18.9562661191305	13.9718736029412
2019-07-12	Bratislava	11816	6	2019	7	12	23.1000003814697	16.3999996185303	6.69999980926514	18.8500003814697	17.109655380249	78	3	2.59999990463257	28	19.1455444505675	18.3236503353119	12.3103353033504
2019-07-13	Bratislava	11816	2	2019	7	13	20.5	13.1000003814697	7.40000009536743	17.6000003814697	16.1764011383057	79.3333358764648	5	0.400000005960464	28	17.0975579537111	17.2476337148031	9.15641443753974
2019-07-14	Bratislava	11816	3	2019	7	14	25.7999992370605	16.2999992370605	9.5	19.6749992370605	13.9988098144531	61.6666679382324	4.33333349227905	0	28	19.8200745216849	18.5839369341056	12.0561794564697
2019-07-15	Bratislava	11816	3	2019	7	15	26.7999992370605	14	12.8000001907349	20.9750003814697	10.7102012634277	43	3.33333325386047	0	28	21.6216208774703	18.945087761879	13.7879246133178
2019-07-16	Bratislava	11816	4	2019	7	16	28.1000003814697	12.6000003814697	15.5	21.7000007629395	12.7989120483398	49	3.33333325386047	0	29	22.4994405708733	19.6804005489349	14.7418050072758
2019-07-17	Bratislava	11816	3	2019	7	17	27.5	14.6000003814697	12.8999996185303	22.0249996185303	12.2211837768555	47.3333320617676	3.33333325386047	0	29	22.8929443579924	19.8452580097357	15.0459177764508
2019-07-18	Bratislava	11816	1	2019	7	18	29.2000007629395	15.8999996185303	13.3000001907349	21.875	13.3321990966797	52	2.33333325386047	0	29	22.9337985381751	19.928	15.8263262498405
2019-07-19	Bratislava	11816	4	2019	7	19	31.2000007629395	13.6999998092651	17.5	23.625	15.4653520584106	56	3	3.70000004768372	29	24.880005898818	21.41675	17.3409087952065
2019-07-20	Bratislava	11816	2	2019	7	20	33.7000007629395	17.7999992370605	15.8999996185303	25.9750003814697	17.1540966033936	52.6666679382324	3	0	29	27.702202268974	22.9876753624121	19.7936375584734
2019-07-21	Bratislava	11816	6	2019	7	21	29.1000003814697	18.2999992370605	10.8000001907349	23.875	18.0873508453369	61.3333320617676	4.33333349227905	0	29	25.0114807832754	21.8812499344349	17.0935174994644
2019-07-22	Bratislava	11816	5	2019	7	22	31	16.7999992370605	14.1999998092651	25.125	16.1764011383057	51.3333320617676	2.33333325386047	0	29	26.7626151178453	22.2810415923595	19.2366734112024
2019-07-23	Bratislava	11816	5	2019	7	23	32.5	19.5	13	26.0499992370605	15.8653182983398	47	3.66666674613953	0	30	27.7425300815951	22.6831744594574	19.2575656963323
2019-07-24	Bratislava	11816	1	2019	7	24	32.9000015258789	18.7000007629395	14.1999998092651	26.875	16.3986072540283	47	1.66666662693024	0	30	28.876969871683	23.2676875	21.3166301254058
2019-07-25	Bratislava	11816	1	2019	7	25	34.5999984741211	17.8999996185303	16.7000007629395	27.75	16.2208423614502	44.3333320617676	2	0	30	29.867744717653	23.6932915740013	21.7765992587956
2019-07-26	Bratislava	11816	2	2019	7	26	35.4000015258789	18.7999992370605	16.6000003814697	27.6000003814697	16.8874530792236	47.6666679382324	2.66666674613953	2	30	29.6654138622573	23.8293836966197	21.4431213847838
2019-07-27	Bratislava	11816	1	2019	7	27	28.1000003814697	17	11.1000003814697	20.4249992370605	19.2872486114502	79.6666641235352	4	23.1000003814697	30	20.8116748386669	19.7623867395083	13.4963390563598
2019-07-28	Bratislava	11816	1	2019	7	28	29.3999996185303	18.5	10.8999996185303	23.6499996185303	21.1093158721924	73.6666641235352	4	2.40000009536743	30	24.7727126708075	22.3247745457967	17.4341363204109
2019-07-29	Bratislava	11816	4	2019	7	29	29.6000003814697	19.7000007629395	9.89999961853027	23.2749996185303	19.6427745819092	66.6666641235352	5	0	30	24.1929073258807	21.6662495657285	16.2507256023678
2019-07-30	Bratislava	11816	1	2019	7	30	30.1000003814697	20.6000003814697	9.5	25.4500007629395	21.2426376342773	65.3333358764648	5.33333349227905	0.200000002980232	31	26.8911850769779	23.3622007706324	18.7991447069734
2019-07-31	Bratislava	11816	3	2019	7	31	31.5	22.2999992370605	9.19999980926514	24.8999996185303	19.1983680725098	60	7	5.09999990463257	31	26.0931190304967	22.6119997024536	17.4093521696801
2019-08-01	Bratislava	11816	2	2019	8	1	29.6000003814697	18.5	11.1000003814697	23.7250003814697	16.5763683319092	57	2.33333325386047	0	31	25.1132791944728	21.5432877912521	17.9955833965685
2019-08-02	Bratislava	11816	3	2019	8	2	25.5	16.7999992370605	8.69999980926514	21.8250007629395	17.331859588623	65	2	0	31	22.9678618432716	20.4149381160736	16.5465080926653
2019-08-03	Bratislava	11816	1	2019	8	3	25.1000003814697	16.5	8.60000038146973	19.7000007629395	15.2431488037109	64	5.66666650772095	0	31	19.6089219523554	18.6704006118774	11.4151124765843
2019-08-04	Bratislava	11816	4	2019	8	4	27.2999992370605	15.3999996185303	11.8999996185303	21.8250007629395	13.3766403198242	51.3333320617676	1.66666662693024	0	31	23.0748995970767	19.8643421741644	16.4843147798454
2019-08-05	Bratislava	11816	4	2019	8	5	30.7000007629395	14	16.7000007629395	24.4249992370605	14.0432510375977	48.6666679382324	3	0	31	25.8407525271006	21.622841188542	17.9123659569269
2019-08-06	Bratislava	11816	2	2019	8	6	29.7000007629395	17.2999992370605	12.3999996185303	23.8500003814697	18.176233291626	61.3333320617676	3	0	32	25.1502166038352	21.8615669016202	17.8075968888681
2019-08-07	Bratislava	11816	7	2019	8	7	31	18.2999992370605	12.6999998092651	23.5249996185303	17.954029083252	62.3333320617676	6.66666650772095	3.5	32	24.3527648310492	21.6553204677741	15.8405127718317
2019-08-08	Bratislava	11816	1	2019	8	8	29	18.7999992370605	10.1999998092651	22.8500003814697	17.2874202728271	63	3.66666674613953	0	32	23.8390421971865	21.1507753038406	16.2813494590338
2019-08-09	Bratislava	11816	4	2019	8	9	31.6000003814697	17	14.6000003814697	24.75	17.7762680053711	59	1.33333337306976	0	32	26.5082209594773	22.438625	20.1895438606316
2019-08-10	Bratislava	11816	3	2019	8	10	34.7999992370605	19.2000007629395	15.6000003814697	25.5	21.5537242889404	66	4.33333349227905	0	32	27.020060222004	23.443	19.2589621810315
2019-08-11	Bratislava	11816	1	2019	8	11	29.8999996185303	20.1000003814697	9.80000019073486	24.125	16.6652507781982	56	2.66666674613953	0	32	25.5297565753288	21.79575	18.1281182148456
2019-08-12	Bratislava	11816	3	2019	8	12	32.0999984741211	18.2999992370605	13.8000001907349	25.1499996185303	19.7316570281982	61.3333320617676	2	0.100000001490116	32	26.8399471791696	22.8850996251742	20.0251104262972
2019-08-13	Bratislava	11816	4	2019	8	13	26	17.8999996185303	8.10000038146973	21.5249996185303	15.1987075805664	59.6666679382324	4.66666650772095	3.5	33	22.0543105052406	19.9666205856164	14.0565929265185
2019-08-14	Bratislava	11816	3	2019	8	14	24.2000007629395	15.8000001907349	8.39999961853027	18.375	12.9322347640991	62	4.66666650772095	0	33	18.137666731693	17.565125	10.2851846207865
2019-08-15	Bratislava	11816	8	2019	8	15	26.3999996185303	11.3999996185303	15	19.7000007629395	11.8212175369263	53	1.33333337306976	0.200000002980232	33	20.7995678091155	18.3558005657196	14.9148093709376
2019-08-16	Bratislava	11816	2	2019	8	16	24.7999992370605	16.7000007629395	8.10000038146973	19.5750007629395	14.6654205322266	63.6666679382324	4	0	33	19.7676823688982	18.5608464793046	12.1804350602732
2019-08-17	Bratislava	11816	3	2019	8	17	28.8999996185303	11.1999998092651	17.7000007629395	21.3500003814697	15.2431488037109	62	2	0	33	22.4147061606637	19.9183503017426	15.9325590330214
2019-08-18	Bratislava	11816	4	2019	8	18	33.4000015258789	17.7000007629395	15.6999998092651	25.0249996185303	18.0429096221924	59.6666679382324	2.66666674613953	0	33	26.6008614881384	22.6902039434274	19.290305306032
2019-08-19	Bratislava	11816	3	2019	8	19	32	17.2000007629395	14.8000001907349	25.5	18.3984355926514	57.6666679382324	1.66666662693024	0	33	27.2971980235931	22.9388334102631	20.5204307199152
2019-08-20	Bratislava	11816	1	2019	8	20	32.7000007629395	21.6000003814697	11.1000003814697	27.2250003814697	19.0206050872803	52.3333320617676	2.33333325386047	0	34	29.2366201264253	23.888929359134	21.5138235392635
2019-08-21	Bratislava	11816	3	2019	8	21	26.2999992370605	17.7999992370605	8.5	18.9750003814697	14.7543001174927	66.6666641235352	5.66666650772095	0	34	18.6932457625226	18.1545835822741	10.5264300950917
2019-08-22	Bratislava	11816	0	2019	8	22	26	15.3999996185303	10.6000003814697	21.8500003814697	16.3097248077393	64	2.66666674613953	0	34	22.8222406854586	20.3947003059387	15.8757443730799
2019-08-23	Bratislava	11816	3	2019	8	23	29.7999992370605	18.2999992370605	11.5	24.125	18.7539615631104	63.3333320617676	1.66666662693024	0	34	25.7174261755032	22.1839582660198	19.3507036089117
2019-08-24	Bratislava	11816	5	2019	8	24	32.2000007629395	18.1000003814697	14.1000003814697	25.5	18.6206378936768	57.6666679382324	3.33333325386047	17.7000007629395	34	27.1004232054566	22.9388334102631	19.332146685221
2019-08-25	Bratislava	11816	3	2019	8	25	27.1000003814697	18.2000007629395	8.89999961853027	22.5	21.3315200805664	80	2.33333325386047	3.20000004768372	34	23.6701094188809	21.62	17.4586133325674
2019-08-26	Bratislava	11816	1	2019	8	26	26.6000003814697	18.3999996185303	8.19999980926514	21.875	21.7759265899658	82.6666641235352	1.66666662693024	3.5	34	23.132344969538	21.1719165635109	17.6000572453469
2019-08-27	Bratislava	11816	1	2019	8	27	30	18.7000007629395	11.3000001907349	23.4249992370605	21.2870788574219	75	2.33333325386047	0	35	24.7598486235085	22.1978118419647	18.3776510034564
2019-08-28	Bratislava	11816	1	2019	8	28	30.7999992370605	18.8999996185303	11.8999996185303	25.2999992370605	21.6426029205322	67.6666641235352	2.66666674613953	0	35	26.9281432295569	23.3793992216746	19.9820852255937
2019-08-29	Bratislava	11816	3	2019	8	29	33	18.8999996185303	14.1000003814697	26.5750007629395	20.2205028533936	59.3333320617676	2	0	35	28.4994142269933	23.8742255078475	21.4548482346443
2019-08-30	Bratislava	11816	4	2019	8	30	31.5	20.6000003814697	10.8999996185303	25.0249996185303	19.4205703735352	60.3333320617676	4	0	35	26.4615270506407	22.7287954614798	18.5767044126414
2019-08-31	Bratislava	11816	1	2019	8	31	32.0999984741211	18	14.1000003814697	24.7999992370605	20.0871810913086	64.3333358764648	1.66666662693024	0	35	26.4929496607326	22.7794828641256	20.118177622836
2019-09-01	Bratislava	11816	2	2019	9	1	32.7000007629395	18.2999992370605	14.3999996185303	25.8999996185303	16.7985706329346	51	3	3.90000009536743	35	27.6121312704347	22.8276997213364	19.6254876593401
2019-09-02	Bratislava	11816	7	2019	9	2	25.5	16.5	9	18.3250007629395	18.2651138305664	82.6666641235352	6	1.29999995231628	35	17.8112610957259	17.9603506367048	9.57355267557776
2019-09-03	Bratislava	11816	5	2019	9	3	23	13.1000003814697	9.89999961853027	16.8250007629395	10.399115562439	55	5	0	36	16.1285898839253	16.2495630741119	8.19705418777275
2019-09-04	Bratislava	11816	2	2019	9	4	25.1000003814697	9.30000019073486	15.8000001907349	17.6749992370605	11.4212522506714	57.6666679382324	1.66666662693024	0	36	18.3068591751759	16.9357536035697	12.3979419699157
2019-09-05	Bratislava	11816	4	2019	9	5	27.7999992370605	10.5	17.2999992370605	20.2999992370605	13.5544023513794	59.6666679382324	1.66666662693024	0	36	21.3227872488021	19.0133661135356	15.1772674275015
2019-09-06	Bratislava	11816	2	2019	9	6	23.5	16.1000003814697	7.40000009536743	18.7999992370605	13.3321990966797	61.3333320617676	3.66666674613953	8.10000038146973	36	18.8986871806772	17.8855327025731	11.4672861676627
2019-09-07	Bratislava	11816	2	2019	9	7	19.3999996185303	15	4.40000009536743	16.2999992370605	15.8653173446655	84.3333358764648	3	7.40000009536743	36	16.0831602780406	16.1448993279775	9.16165123727582
2019-09-08	Bratislava	11816	5	2019	9	8	19.5	13	6.5	16.0499992370605	15.5542325973511	86.3333358764648	2.66666674613953	22.5	36	15.9195602929676	15.933490982755	9.25258274965265
2019-09-09	Bratislava	11816	4	2019	9	9	19.3999996185303	12.5	6.90000009536743	14.8500003814697	12.6211500167847	75.3333358764648	4	0.100000001490116	36	13.9643015769395	14.8025170012792	6.37935853783588
2019-09-10	Bratislava	11816	7	2019	9	10	21.6000003814697	8.19999980926514	13.3999996185303	15.6499996185303	12.7989120483398	72.6666641235352	3	0	37	15.3025533562359	15.4771163264593	8.39587021364658
2019-09-11	Bratislava	11816	3	2019	9	11	24	10.1999998092651	13.8000001907349	16.5750007629395	13.2433195114136	71.3333358764648	2	0	37	16.8540407875791	16.2478423383395	10.809621291647
2019-09-12	Bratislava	11816	2	2019	9	12	25.2000007629395	11.1999998092651	14	19.6499996185303	13.4210815429688	58.6666679382324	4.33333349227905	0	37	19.7891737710659	18.4792330746015	11.9802003136077
2019-09-13	Bratislava	11816	3	2019	9	13	26.6000003814697	15.3000001907349	11.3000001907349	22.1000003814697	15.3320302963257	59	1.66666662693024	0	37	23.3908535284146	20.3862002954483	17.0390668363675
2019-09-14	Bratislava	11816	1	2019	9	14	22.5	13.5	9	16.7250003814697	11.7767763137817	59	1.66666662693024	0	37	17.2153817586087	16.2232627954483	11.4253902997251
2019-09-15	Bratislava	11816	1	2019	9	15	24.1000003814697	7	17.1000003814697	16.625	12.8433532714844	68.3333358764648	1.66666662693024	0	37	17.1004888222857	16.2548958630562	11.405083856387
2019-09-16	Bratislava	11816	4	2019	9	16	27.5	10.3000001907349	17.2000007629395	19.8999996185303	14.0432510375977	62.6666679382324	1.66666662693024	0	37	20.8632176949106	18.7911997346242	14.833474124073
2019-09-17	Bratislava	11816	2	2019	9	17	19.8999996185303	14.5	5.40000009536743	16.8250007629395	13.7766065597534	70	2.33333325386047	0	38	16.9844075208892	16.4413756370544	10.60153350862
2019-09-18	Bratislava	11816	2	2019	9	18	18.2000007629395	9.5	8.69999980926514	12.6499996185303	6.71054077148438	46	3.33333325386047	0	38	11.5418336055113	13.1994497318268	4.86053737031604
2019-09-19	Bratislava	11816	3	2019	9	19	17.3999996185303	9.10000038146973	8.30000019073486	12.3249998092651	6.44389677047729	45	4.66666650772095	0	38	10.6152227803952	12.9829373669624	3.32463675379121
2019-09-20	Bratislava	11816	4	2019	9	20	17.8999996185303	6.19999980926514	11.6999998092651	11.4250001907349	7.55491304397583	56	2.66666674613953	0	38	10.415269959657	12.169150144577	4.16977600339445
2019-09-21	Bratislava	11816	2	2019	9	21	19.8999996185303	3.70000004768372	16.2000007629395	11.7250003814697	7.95487928390503	60	3.33333325386047	0	38	10.4218582683555	12.3355002975464	3.55695133204256
2019-09-22	Bratislava	11816	1	2019	9	22	22.2999992370605	4.69999980926514	17.6000003814697	14.7250003814697	8.44372653961182	56	5	0	38	13.5029972158398	14.6705502891541	5.68993445234594
2019-09-23	Bratislava	11816	2	2019	9	23	20.6000003814697	12	8.60000038146973	15.6000003814697	10.8879632949829	60.3333320617676	2.66666674613953	0	38	15.3840089715468	15.3600169572194	8.75766265193029
2019-09-24	Bratislava	11816	2	2019	9	24	22.6000003814697	12.8000001907349	9.80000019073486	17.375	13.9988098144531	70.3333358764648	2.33333325386047	0	39	17.6323601970933	16.9058958735466	11.2362372418422
2019-09-25	Bratislava	11816	1	2019	9	25	21.6000003814697	11.3999996185303	10.1999998092651	17.2749996185303	13.9099283218384	72.3333358764648	2.66666674613953	0	39	17.3774541628879	16.8527372153918	10.7193678999128
2019-09-26	Bratislava	11816	3	2019	9	26	22	12.6999998092651	9.30000019073486	16.7000007629395	12.5322675704956	66	4	0	39	16.2365250292471	16.2886006202698	8.72803294150997
2019-09-27	Bratislava	11816	5	2019	9	27	23.6000003814697	10.3999996185303	13.1999998092651	17.1749992370605	13.5988435745239	70.6666641235352	1.66666662693024	0	39	17.7323966849614	16.7434326560656	12.0297685368011
2019-09-28	Bratislava	11816	4	2019	9	28	18.5	12.6999998092651	5.80000019073486	15.2749996185303	14.9765043258667	83.3333358764648	2	1.39999997615814	39	15.3401409077481	15.2039579976718	9.32016987091586
2019-09-29	Bratislava	11816	3	2019	9	29	23.2999992370605	11.3999996185303	11.8999996185303	15.625	14.7098608016968	82	3.33333325386047	0.400000005960464	39	15.1439198795098	15.513625	7.94797655248507
2019-09-30	Bratislava	11816	4	2019	9	30	24.6000003814697	12	12.6000003814697	18.0750007629395	11.1990480422974	57	6	0	39	17.4940374365445	17.2295130825043	9.18930605169115
2019-10-01	Bratislava	11816	2	2019	10	1	25	8.39999961853027	16.6000003814697	16.25	11.1546068191528	65	3.66666674613953	0	40	15.7880950910187	15.913125	8.4663771195754
2019-10-02	Bratislava	11816	3	2019	10	2	22.1000003814697	11	11.1000003814697	14.8249998092651	14.3543357849121	84	3	4.90000009536743	40	14.3117826800068	14.7963998260498	7.30117731199691
2019-10-03	Bratislava	11816	1	2019	10	3	14.5	7.69999980926514	6.80000019073486	9.875	8.39928531646729	69	6.33333349227905	0	40	6.98332162665665	10.6635625	-1.58919937452018
2019-10-04	Bratislava	11816	5	2019	10	4	15.8999996185303	7.5	8.39999961853027	12.0500001907349	9.24365901947021	65	2.33333325386047	1.5	40	11.3589917181841	12.5216251540184	5.20520282872022
2019-10-05	Bratislava	11816	0	2019	10	5	14.3000001907349	8.69999980926514	5.59999990463257	10.3000001907349	11.3323698043823	89.3333358764648	5.33333349227905	9.60000038146973	40	7.85053492348578	10.5464001207987	-1.2026001647382
2019-10-06	Bratislava	11816	2	2019	10	6	13.3999996185303	5.30000019073486	8.10000038146973	7.90000009536743	7.19938802719116	65.3333358764648	4.66666650772095	0	40	5.11327050223156	9.15839998486837	-2.61022250982323
2019-10-07	Bratislava	11816	1	2019	10	7	14.1999998092651	4.59999990463257	9.60000038146973	7.55000019073486	7.02162504196167	66.6666641235352	2	0	40	6.34409059215424	8.82416691964467	0.775793792440316
2019-10-08	Bratislava	11816	2	2019	10	8	15.6999998092651	-0.600000023841858	16.2999992370605	10.0749998092651	7.15494680404663	65	3.33333325386047	0	41	8.42406208310205	10.9268123459816	1.49359710588892
2019-10-09	Bratislava	11816	6	2019	10	9	17.8999996185303	9.19999980926514	8.69999980926514	13.2250003814697	11.1101675033569	74.3333358764648	3.33333325386047	0.699999988079071	41	12.2380359887525	13.4049878097852	5.04790188473987
2019-10-10	Bratislava	11816	6	2019	10	10	18.2000007629395	8.19999980926514	10	12.1000003814697	10.0880308151245	71.6666641235352	3.33333325386047	2.5	41	10.8759026984548	12.4740003555934	3.72966867733744
2019-10-11	Bratislava	11816	3	2019	10	11	19.7000007629395	5.59999990463257	14.1000003814697	12.9750003814697	10.9768447875977	75.6666641235352	4	0	41	11.6613728771671	13.1790961850802	4.00392850338537
2019-10-12	Bratislava	11816	2	2019	10	12	15	6.90000009536743	8.10000038146973	10.0249996185303	11.3323698043823	89.3333358764648	2.33333325386047	0	41	8.97334379058456	10.2875329116503	2.19708030839698
2019-10-13	Bratislava	11816	1	2019	10	13	19.7000007629395	7.09999990463257	12.6000003814697	12.1999998092651	12.1323013305664	84.3333358764648	1.66666662693024	0	41	12.0164955647473	12.3981831268628	6.35421927760453
2019-10-14	Bratislava	11816	1	2019	10	14	23.3999996185303	8.80000019073486	14.6000003814697	15.8500003814697	13.2433195114136	74.6666641235352	3.66666674613953	0	41	15.3001593963002	15.6619003094355	7.9440008747146
2019-10-15	Bratislava	11816	4	2019	10	15	23.3999996185303	9.39999961853027	14	17.7000007629395	13.2433195114136	68.3333358764648	5.33333349227905	0	42	17.1509188646915	17.1426673414866	9.08683652170476
2019-10-16	Bratislava	11816	3	2019	10	16	18.2999992370605	6.40000009536743	11.8999996185303	12.1999998092651	11.2434892654419	73.6666641235352	3.66666674613953	0.899999976158142	42	10.8477412378398	12.5331165357272	3.42360798486891
2019-10-17	Bratislava	11816	2	2019	10	17	18.7999992370605	4.80000019073486	14	12.375	11.9545392990112	84	3	0	42	11.3694935539657	12.562	4.20958995421622
2019-10-18	Bratislava	11816	2	2019	10	18	14.3999996185303	8.30000019073486	6.09999990463257	10.3500003814697	11.910099029541	91.6666641235352	1	0	42	10.6497574466262	10.540208755366	6.05143809368551
2019-10-19	Bratislava	11816	4	2019	10	19	15.8999996185303	4.69999980926514	11.1999998092651	10.6750001907349	11.5990142822266	91	2.33333325386047	0	42	9.73910778063134	10.8643376812935	2.95898812597027
2019-10-20	Bratislava	11816	0	2019	10	20	24.2000007629395	7.90000009536743	16.2999992370605	16.0249996185303	12.7100305557251	72	3.66666674613953	0	42	15.513630535658	15.7901496772766	8.17351371666454
2019-10-21	Bratislava	11816	2	2019	10	21	23.8999996185303	9.39999961853027	14.5	16.2749996185303	13.6432838439941	74.3333358764648	4	0	42	15.7145264517025	16.0244288638751	8.18340930148969
2019-10-22	Bratislava	11816	3	2019	10	22	23.5	9.39999961853027	14.1000003814697	14.5	14.3098945617676	84	1.33333337306976	0	43	14.9213489532812	14.5	9.80509136871252
2019-10-23	Bratislava	11816	1	2019	10	23	23.8999996185303	8.80000019073486	15.1000003814697	14.7749996185303	12.1767425537109	74.3333358764648	3.66666674613953	0	43	13.9888300354998	14.7361788428942	6.60906456064491
2019-10-24	Bratislava	11816	2	2019	10	24	26.2000007629395	7.69999980926514	18.5	15.5500001907349	10.6657600402832	65	5.33333349227905	0	43	14.4487797769701	15.3478751540184	6.39006934988119
2019-10-25	Bratislava	11816	2	2019	10	25	19.7999992370605	6.5	13.3000001907349	13.8249998092651	12.3100633621216	75.6666641235352	3	0	43	13.1108482493532	13.9153373442332	6.16101118841029
2019-10-26	Bratislava	11816	0	2019	10	26	17.7000007629395	4.69999980926514	13	10.7749996185303	10.9768447875977	84.6666641235352	2	0	43	10.0997228600117	11.08914136947	3.9233480557541
2019-10-27	Bratislava	11816	0	2019	10	27	20.6000003814697	5.90000009536743	14.6999998092651	11.6999998092651	11.910099029541	85	1.66666662693024	0	43	11.4420330745328	11.9309998250008	5.75806829024699
2019-10-28	Bratislava	11816	2	2019	10	28	15.1000003814697	8.39999961853027	6.69999980926514	10.5	9.46586132049561	70	3	0	43	9.11774149649026	11.16	2.28404631342575
2019-10-29	Bratislava	11816	1	2019	10	29	11	6	5	9.22500038146973	7.64379453659058	66.3333358764648	2.66666674613953	0.100000001490116	44	7.7970126233569	10.2017544037183	1.41268885905203
2019-10-30	Bratislava	11816	4	2019	10	30	9.89999961853027	0.699999988079071	9.19999980926514	4.34999990463257	6.75498151779175	76.6666641235352	1.66666662693024	0.100000001490116	44	2.9974345779496	5.65258339217504	-2.40146198049853
2019-10-31	Bratislava	11816	1	2019	10	31	7.5	-1.10000002384186	8.60000038146973	3.07500004768372	6.9771842956543	88.6666641235352	2.33333325386047	0	44	0.785567302720583	3.78715853784879	-6.42910149595102
2019-11-01	Bratislava	11816	5	2019	11	1	10.1999998092651	-4	14.1999998092651	5.375	6.08837127685547	73.6666641235352	5.33333349227905	0	44	1.6607526069285	6.69660429430008	-6.92812267610423
2019-11-02	Bratislava	11816	1	2019	11	2	10	5.09999990463257	4.90000009536743	7.65000009536743	8.35484504699707	80.3333358764648	5	0	44	4.65725173797836	8.39094165590604	-4.04316164400472
2019-11-03	Bratislava	11816	1	2019	11	3	20.2000007629395	7.80000019073486	12.3999996185303	14.625	12.7544708251953	78.3333358764648	5	0.100000001490116	44	13.377968539317	14.6101041684151	5.24384779099786
2019-11-04	Bratislava	11816	3	2019	11	4	17.8999996185303	9.60000038146973	8.30000019073486	12.5749998092651	9.99914932250977	67.6666641235352	5	0.100000001490116	44	10.8148902094929	12.9173290367762	2.83720118062161
2019-11-05	Bratislava	11816	5	2019	11	5	12	6.40000009536743	5.59999990463257	10.1999998092651	11.4656915664673	92	3	23.8999996185303	45	8.75746093823413	10.3891998176575	1.18027042072755
2019-11-06	Bratislava	11816	3	2019	11	6	14.6999998092651	7.5	7.19999980926514	9.39999961853027	9.06589508056641	76.3333358764648	2.66666674613953	5.09999990463257	45	8.00528220335917	10.0638495968501	1.27339211628936
2019-11-07	Bratislava	11816	1	2019	11	7	12	6.59999990463257	5.40000009536743	8.89999961853027	10.3546752929688	89.6666641235352	2.33333325386047	0	45	7.64798420531411	9.21826638520559	0.780497409193363
2019-11-08	Bratislava	11816	2	2019	11	8	14	6.19999980926514	7.80000019073486	10.6499996185303	10.8879632949829	84.6666641235352	5	3.90000009536743	45	8.40809712914144	10.974683037885	-0.238395726166703
2019-11-09	Bratislava	11816	1	2019	11	9	11.5	7.19999980926514	4.30000019073486	8.35000038146973	8.88813304901123	78.6666641235352	4.33333349227905	1.70000004768372	45	5.82182230939913	9.07160042273203	-2.36314412319807
2019-11-10	Bratislava	11816	5	2019	11	10	8.60000038146973	3.20000004768372	5.40000009536743	6.67500019073486	7.68823480606079	81	3.66666674613953	0	45	4.10812349247248	7.49271267080307	-3.83201695523043
2019-11-11	Bratislava	11816	1	2019	11	11	9.80000019073486	-0.800000011920929	10.6000003814697	6.27500009536743	7.86599731445312	85	3	0	45	4.04379364150906	6.95356258749962	-3.54339318431606
2019-11-12	Bratislava	11816	1	2019	11	12	9.60000038146973	5.30000019073486	4.30000019073486	6.67500019073486	9.11033630371094	91.6666641235352	3.66666674613953	13	46	4.10812349247248	7.0336461247762	-4.44823333593347
2019-11-13	Bratislava	11816	1	2019	11	13	6.90000009536743	3.90000009536743	3	5	8.04376125335693	91	7	7	46	0.520413812270277	5.47025	-10.1165361307093
2019-11-14	Bratislava	11816	3	2019	11	14	9.69999980926514	-1.10000002384186	10.8000001907349	3.75	7.11050653457642	89	3	0	46	1.01143408957883	4.400375	-7.02173673990557
2019-11-15	Bratislava	11816	2	2019	11	15	11.8000001907349	2	9.80000019073486	8.89999961853027	10.132472038269	90	4	0.300000011920929	46	6.65634023259751	9.20799963951111	-1.8129733385628
2019-11-16	Bratislava	11816	3	2019	11	16	14	9.10000038146973	4.90000009536743	10.9250001907349	11.3323698043823	85.6666641235352	3	2.59999990463257	46	9.62813885857808	11.2068293923696	2.32822528149371
2019-11-17	Bratislava	11816	1	2019	11	17	15.8999996185303	9.10000038146973	6.80000019073486	12.7749996185303	11.3768110275269	78	5.33333349227905	0	46	10.9611353495482	12.9837246646881	2.5694652442545
2019-11-18	Bratislava	11816	1	2019	11	18	14.1999998092651	3.70000004768372	10.5	8.5	9.42142105102539	78.3333358764648	5	0	46	5.7199913151563	9.21499991607666	-2.81277029994512
2019-11-19	Bratislava	11816	2	2019	11	19	14	3	11	8.42500019073486	9.24365901947021	84	5	0	47	5.62622040394507	8.95960017395019	-3.20832374558656
2019-11-20	Bratislava	11816	1	2019	11	20	11.5	4.80000019073486	6.69999980926514	9.75	10.7990808486938	89.3333358764648	2.66666674613953	8.10000038146973	47	8.42182363333185	10.0286666002274	1.24158186156493
2019-11-21	Bratislava	11816	3	2019	11	21	11	8.89999961853027	2.09999990463257	9.69999980926514	10.9324035644531	89.6666641235352	3.66666674613953	0.300000011920929	47	7.7981402375233	9.97279988724391	-0.3179635534865
2019-11-22	Bratislava	11816	2	2019	11	22	10.5	6.5	4	8.125	9.95470905303955	90	5	0	47	5.25113556673831	8.475625	-3.94758704913337
2019-11-23	Bratislava	11816	0	2019	11	23	8.5	4	4.5	6.375	7.33270978927612	76.6666641235352	6.66666650772095	0	47	2.40246805149687	7.41770844697952	-6.88377100370857
2019-11-24	Bratislava	11816	3	2019	11	24	10.1000003814697	2.5	7.59999990463257	5.52500009536743	7.64379453659058	83	4	0	47	2.51106915867214	6.36416258645058	-5.8849793255769
2019-11-25	Bratislava	11816	2	2019	11	25	11.1000003814697	2.59999990463257	8.5	6.44999980926514	8.22152328491211	85.3333358764648	3	0	47	4.25395682328333	7.0993663787206	-3.3399093981724
2019-11-26	Bratislava	11816	2	2019	11	26	9.69999980926514	5.69999980926514	4	7.5	9.06589603424072	87.3333358764648	3.33333325386047	0	48	5.30629056069283	7.9876665687561	-2.63323653541285
2019-11-27	Bratislava	11816	3	2019	11	27	9.5	6.40000009536743	3.09999990463257	7.44999980926514	9.11033630371094	88	4	0.400000005960464	48	4.8754089390395	7.91529982185364	-3.64845354319567
2019-11-28	Bratislava	11816	0	2019	11	28	9.60000038146973	6.19999980926514	3.40000009536743	7.90000009536743	10.4435567855835	96.3333358764648	1.66666662693024	0.300000011920929	48	7.07611847761262	8.03310000112852	0.872291052518332
2019-11-29	Bratislava	11816	0	2019	11	29	14.1000003814697	4.69999980926514	9.39999961853027	8.07499980926514	8.75481128692627	80.3333358764648	4.33333349227905	1.5	48	5.48190815864914	8.76997057336171	-2.80445035550338
2019-11-30	Bratislava	11816	1	2019	11	30	7.69999980926514	-1.29999995231628	9	1.54999995231628	4.84403276443481	67.6666641235352	5.33333349227905	0	48	-3.14654013196795	3.85294180859725	-11.3689806870105
2019-12-01	Bratislava	11816	1	2019	12	1	2.79999995231628	-5	7.80000019073486	0.449999988079071	4.7995924949646	79.3333358764648	4.66666650772095	2.29999995231628	48	-4.14990412213685	2.04701645958026	-13.089245256743
2019-12-02	Bratislava	11816	4	2019	12	2	3.70000004768372	-0.200000002980232	3.90000009536743	1.70000004768372	5.59952402114868	82.3333358764648	3.66666674613953	1	48	-1.96058267265698	2.94373319734732	-10.3073384915159
2019-12-03	Bratislava	11816	2	2019	12	3	6.59999990463257	-1.70000004768372	8.30000019073486	0.975000023841858	4.88847303390503	71	3.33333325386047	0	49	-2.59408249416667	3.13223752003908	-9.72224008952838
2019-12-04	Bratislava	11816	3	2019	12	4	1.39999997615814	-5.5	6.90000009536743	-1.57500004768372	4.88847351074219	91	4.66666650772095	0	49	-6.66774689737011	-0.779287545323372	-17.0038710292999
2019-12-05	Bratislava	11816	2	2019	12	5	0.600000023841858	-1.39999997615814	2	-0.125	5.28843927383423	87	5.66666650772095	0	49	-5.43007337236566	0.9206875	-15.7980959695063
2019-12-06	Bratislava	11816	7	2019	12	6	1.60000002384186	-0.800000011920929	2.40000009536743	-0.174999997019768	5.73284578323364	95.3333358764648	3.66666674613953	0	49	-4.24778347742549	0.201658130974571	-13.9669214224416
2019-12-07	Bratislava	11816	1	2019	12	7	2	-0.600000023841858	2.59999990463257	0.850000023841858	6.31057500839233	97	2.33333325386047	2.5	49	-1.83569946068011	1.07522502344847	-9.87548801095348
2019-12-08	Bratislava	11816	1	2019	12	8	5.5	-1.5	7	2.29999995231628	6.71054077148438	93	3	0	49	-0.729920892133828	2.76969995415211	-9.20462358437462
2019-12-09	Bratislava	11816	2	2019	12	9	4.09999990463257	1.79999995231628	2.29999995231628	3.54999995231628	7.68823480606079	98	1.66666662693024	0.200000002980232	49	2.07829464839141	3.6704499528408	-4.57236117778995
2019-12-10	Bratislava	11816	6	2019	12	10	7.90000009536743	0.899999976158142	7	4.55000019073486	5.2439980506897	59.6666679382324	6	0	50	0.332236748766069	6.75724174550374	-7.57544986129418
2019-12-11	Bratislava	11816	3	2019	12	11	3.5	-5	8.5	-1.20000004768372	4.57738876342773	80.3333358764648	2.66666674613953	0	50	-4.60995838619067	0.498216404541332	-11.8344156963031
2019-12-12	Bratislava	11816	4	2019	12	12	0.899999976158142	-3.90000009536743	4.80000019073486	0.550000011920929	6.2661337852478	98.6666641235352	2	3.40000009536743	50	-1.80767102367118	0.652300206955273	-9.44063224579693
2019-12-13	Bratislava	11816	2	2019	12	13	3.40000009536743	0	3.40000009536743	1.72500002384186	6.44389677047729	94.3333358764648	4.33333349227905	0.200000002980232	50	-2.36700199823215	2.12315401107868	-12.3237659735522
2019-12-14	Bratislava	11816	1	2019	12	14	10.1999998092651	-0.300000011920929	10.5	5.34999990463257	6.75498151779175	79.3333358764648	3	0.400000005960464	50	2.93292906409447	6.39004978748957	-4.37654746136717
2019-12-15	Bratislava	11816	3	2019	12	15	7.19999980926514	-1.79999995231628	9	2.65000009536743	6.79942178726196	92.3333358764648	3.33333325386047	0	50	-0.566017286454604	3.14967492559751	-9.31936555718527
2019-12-16	Bratislava	11816	4	2019	12	16	8.19999980926514	0.600000023841858	7.59999990463257	5.80000019073486	8.39928531646729	91.3333358764648	4	0	50	2.84883215177178	6.21470005995433	-6.06395170158911
2019-12-17	Bratislava	11816	2	2019	12	17	10.5	4.59999990463257	5.90000009536743	8.10000038146973	9.55474281311035	89	3.66666674613953	0	51	5.846396295319	8.48720035839081	-2.40621677920088
2019-12-18	Bratislava	11816	3	2019	12	18	13.3999996185303	6.09999990463257	7.30000019073486	9.02499961853027	10.0880308151245	86.3333358764648	4	0	51	6.80986881258235	9.43653707062403	-1.47260440256026
2019-12-19	Bratislava	11816	3	2019	12	19	12.5	5.09999990463257	7.40000009536743	7.27500009536743	9.6436243057251	90.6666641235352	4.33333349227905	0	51	4.49306940398841	7.64588352486292	-4.44055568080616
2019-12-20	Bratislava	11816	3	2019	12	20	14.1999998092651	4	10.1999998092651	10.6750001907349	8.66593074798584	71	6.66666650772095	0	51	7.90604137150902	11.2850876603127	-0.833336662633095
2019-12-21	Bratislava	11816	0	2019	12	21	13.1999998092651	8.10000038146973	5.09999990463257	9.05000019073486	9.86582851409912	84.6666641235352	3.66666674613953	15.3999996185303	51	7.00524444277319	9.50961691754659	-0.954783059864474
2019-12-22	Bratislava	11816	3	2019	12	22	8.10000038146973	1	7.09999990463257	5.15000009536743	7.19938802719116	83.3333358764648	3	11.8999996185303	51	2.69274240702382	6.00708328917821	-4.866578057006
2019-12-23	Bratislava	11816	3	2019	12	23	8.5	4.5	4	7.52500009536743	8.13264179229736	79.3333358764648	10	12.5	51	2.94075577254151	8.31782498696645	-7.26399784798872
2019-12-24	Bratislava	11816	1	2019	12	24	10.1999998092651	3.40000009536743	6.80000019073486	6.67500019073486	7.02162551879883	70.3333358764648	6	6.19999980926514	52	3.02863785180755	7.95177921682994	-5.58482636894984
2019-12-25	Bratislava	11816	0	2019	12	25	10.3000001907349	3.90000009536743	6.40000009536743	7.44999980926514	8.13264179229736	77.6666641235352	4.66666650772095	0.600000023841858	52	4.55374953966093	8.31597493130366	-3.82799442057881
2019-12-26	Bratislava	11816	0	2019	12	26	8.19999980926514	4.59999990463257	3.59999990463257	5.84999990463257	5.8661675453186	63	6	0	52	1.98179941347543	7.61027492403984	-6.17600905674644
2019-12-27	Bratislava	11816	0	2019	12	27	8.19999980926514	3	5.19999980926514	4.67500019073486	5.02179527282715	57.3333320617676	6	0	52	0.490848578356741	6.98060021468798	-7.25838143030266
2019-12-28	Bratislava	11816	0	2019	12	28	4.19999980926514	1.5	2.70000004768372	2	4.48850727081299	62	9.33333301544189	0	52	-4.16873372809125	4.6125	-13.1152828167114
2019-12-29	Bratislava	11816	0	2019	12	29	2.40000009536743	-1	3.40000009536743	0.800000011920929	4.57738876342773	68.6666641235352	5.66666650772095	0	52	-4.26179745395299	3.16096686815818	-12.7465015829653
2019-12-30	Bratislava	11816	0	2019	12	30	3.79999995231628	-6	9.80000019073486	-1.39999997615814	4.57738828659058	83.6666641235352	1.66666662693024	0	52	-3.60888392255465	0.0283502440969141	-9.47426107546208
2015-01-08	Martin	11893	0	2015	1	8	-3.40000009536743	-7.09999990463257	3.70000004768372	-4.625	3.73301577568054	87.6666641235352	2.66666674613953	4.5	2	-8.68610930866508	-3.32768723249435	-16.8317431657545
2015-01-09	Martin	11893	0	2015	1	9	3.40000009536743	-4.5	7.90000009536743	1.85000002384186	5.68840551376343	83.3333358764648	4	10.6000003814697	2	-2.00267118073164	3.00958317805131	-10.7075172663263
2015-01-10	Martin	11893	0	2015	1	10	10.1999998092651	2.79999995231628	7.40000009536743	6.65000009536743	8.17708301544189	89	2	9.30000019073486	2	5.29600687154802	7.1249250895977	-1.22364764285312
2015-01-11	Martin	11893	1	2015	1	11	9.10000038146973	0.300000011920929	8.80000019073486	2.25	4.48850727081299	62.6666679382324	3	3	2	-0.78996755640149	4.76533324766159	-6.99648048795052
2015-01-12	Martin	11893	0	2015	1	12	4.40000009536743	-0.100000001490116	4.5	2.45000004768372	5.95504951477051	80.6666641235352	2.33333325386047	0.699999988079071	2	0.0492564220147784	3.73131687782605	-6.64133718865677
2015-01-13	Martin	11893	0	2015	1	13	8.80000019073486	-0.400000005960464	9.19999980926514	2.40000009536743	5.06623601913452	69	1	0	2	1.84487743340096	4.46305007910728	-1.66636942366924
2015-01-14	Martin	11893	0	2015	1	14	4.19999980926514	-4.59999990463257	8.80000019073486	0.975000023841858	5.46620178222656	85.6666641235352	0.333333343267441	2.09999990463257	2	2.43730429405663	2.04122104447285	0.246728086654728
2015-01-15	Martin	11893	3	2015	1	15	4.90000009536743	-0.300000011920929	5.19999980926514	1.5	5.59952402114868	80	0.666666686534882	0	3	1.67793399401046	2.93	-1.42184789428638
2015-01-16	Martin	11893	0	2015	1	16	5.80000019073486	0	5.80000019073486	3.90000009536743	6.57721853256226	83.6666641235352	0.666666686534882	0	3	4.26273892083055	4.85223356839816	0.872835924993899
2015-01-17	Martin	11893	0	2015	1	17	9.39999961853027	0.899999976158142	8.5	5.40000009536743	6.44389677047729	71.6666641235352	1.66666662693024	1.70000004768372	3	4.20380602654011	6.81808354112307	-0.978450450763239
2015-01-18	Martin	11893	1	2015	1	18	4.80000019073486	2.40000009536743	2.40000009536743	3.20000004768372	7.24382925033569	93	0.666666686534882	0	3	3.50883746244325	3.63505004584789	-0.295764925917951
2015-01-19	Martin	11893	0	2015	1	19	2.59999990463257	-1.29999995231628	3.90000009536743	0.600000023841858	6.17725229263306	96.3333358764648	0.333333343267441	0	3	2.05135964948833	0.88031649560531	-0.674533561674588
2015-01-20	Martin	11893	0	2015	1	20	2.70000004768372	-1	3.70000004768372	0.925000011920929	6.17725229263306	94.3333358764648	0.333333343267441	0.100000001490116	3	2.38584499584534	1.34808732167284	-0.239173273330562
2015-01-21	Martin	11893	1	2015	1	21	5	0.100000001490116	4.90000009536743	2.52500009536743	6.66609954833984	91.3333358764648	0.333333343267441	0	3	4.03254223188537	3.09580825665792	1.51702522272136
2015-01-22	Martin	11893	1	2015	1	22	5.40000009536743	0.5	4.90000009536743	3.70000004768372	7.51047277450562	94.3333358764648	0	0.300000011920929	4	15.4262166963021	4.03659989513556	7.10356547417246
2015-01-23	Martin	11893	0	2015	1	23	6.59999990463257	-0.600000023841858	7.19999980926514	3.375	6.48833703994751	83.6666641235352	2.66666674613953	0	4	0.834827285141909	4.37439598894119	-6.4646066386886
2015-01-24	Martin	11893	0	2015	1	24	3.20000004768372	0.5	2.70000004768372	0.725000023841858	5.3328800201416	84	5	0.300000011920929	4	-4.00095117223449	1.93720002174377	-13.5804931679249
2015-01-25	Martin	11893	0	2015	1	25	0.699999988079071	-2.09999990463257	2.79999995231628	-1.25	4.57738876342773	82	4.66666650772095	0.800000011920929	4	-6.26364862203222	0.30925	-15.5947810349669
2015-01-26	Martin	11893	1	2015	1	26	1.10000002384186	-2.29999995231628	3.40000009536743	0	5.02179527282715	81.6666641235352	1.66666662693024	0	4	-2.00038897734655	1.46208353614807	-7.69211623953999
2015-01-27	Martin	11893	1	2015	1	27	-0.200000002980232	-4.09999990463257	3.90000009536743	-1.85000002384186	4.79959201812744	89.3333358764648	1	1.20000004768372	4	-2.8621338570574	-0.890800251134237	-7.52676380945566
2015-01-28	Martin	11893	0	2015	1	28	0.400000005960464	-3.59999990463257	4	-0.649999976158142	5.06623601913452	88	0.333333343267441	0	4	0.764877500927328	0.349900022268295	-1.47430443022619
2015-01-29	Martin	11893	0	2015	1	29	-0.200000002980232	-1.60000002384186	1.39999997615814	-0.899999976158142	5.02179527282715	86	4.33333349227905	1.20000004768372	5	-5.61163032233217	0.285800022006035	-15.0775590638131
2015-01-30	Martin	11893	0	2015	1	30	0.400000005960464	-1.60000002384186	2	0.150000005960464	5.8661675453186	95.3333358764648	0.333333343267441	19.1000003814697	5	1.58822605760309	0.518316471757492	-1.08069388475493
2015-01-31	Martin	11893	0	2015	1	31	1.39999997615814	-2.70000004768372	4.09999990463257	-1.32500004768372	4.7107105255127	84	2.33333325386047	0.300000011920929	5	-4.3980614098004	0.0675999565124514	-11.4810625580808
2015-02-01	Martin	11893	1	2015	2	1	-0.200000002980232	-9.10000038146973	8.89999961853027	-3.625	4.04410028457642	86.6666641235352	0	0.800000011920929	5	10.8737291666667	-2.29583307981491	1.08829244599186
2015-02-02	Martin	11893	1	2015	2	2	1	-7.40000009536743	8.39999961853027	-4.72499990463257	4.22186326980591	93	0	0.5	5	10.1900792259375	-3.98483740830422	-0.225798495931491
2015-02-03	Martin	11893	0	2015	2	3	0.899999976158142	-10.3999996185303	11.3000001907349	-4.19999980926514	4.04410028457642	90	0.333333343267441	1.20000004768372	5	-2.88873162922201	-3.17149981975555	-5.12593499003402
2015-02-04	Martin	11893	0	2015	2	4	0.600000023841858	-5.59999990463257	6.19999980926514	-2.57500004768372	4.62182950973511	90.3333358764648	0.333333343267441	0.100000001490116	5	-1.21630508146971	-1.66717945064704	-3.52865394611475
2015-02-05	Martin	11893	0	2015	2	5	0.200000002980232	-15.5	15.6999998092651	-4.75	3.02196526527405	74.3333358764648	3	0	6	-9.1965085709763	-2.03254193592072	-16.3165732551524
2015-02-06	Martin	11893	1	2015	2	6	-1.79999995231628	-4	2.20000004768372	-3.25	3.37749075889587	69.3333358764648	7.33333349227905	0	6	-10.2396320243569	-0.25616691493988	-19.56515203613
2015-02-07	Martin	11893	0	2015	2	7	0.600000023841858	-8.60000038146973	9.19999980926514	-5.44999980926514	3.19972801208496	73.6666641235352	2.33333325386047	0.300000011920929	6	-9.25771294157839	-2.5605745578448	-15.3836011419796
2015-02-08	Martin	11893	1	2015	2	8	-0.300000011920929	-8.60000038146973	8.30000019073486	-2.84999990463257	4.08854150772095	80.3333358764648	5.33333349227905	4.59999990463257	6	-8.67649754367168	-0.973308490959803	-18.386562593727
2015-02-09	Martin	11893	0	2015	2	9	0.300000011920929	-5.59999990463257	5.90000009536743	-2.15000009536743	4.3996262550354	89	4	5.5	6	-6.91558588666249	-1.1426750895977	-16.544561174107
2015-02-10	Martin	11893	1	2015	2	10	3.40000009536743	0	3.40000009536743	2.57500004768372	5.91060876846313	80.6666641235352	2.66666674613953	0	6	-0.117266317489586	3.84302520941098	-7.24089338295458
2015-02-11	Martin	11893	0	2015	2	11	4.80000019073486	1.70000004768372	3.09999990463257	2.79999995231628	5.6439642906189	74.3333358764648	2.66666674613953	0	6	0.150509910712826	4.45164979539712	-6.52474859512172
2015-02-12	Martin	11893	1	2015	2	12	4.19999980926514	-0.600000023841858	4.80000019073486	1.97500002384186	5.8661675453186	84.3333358764648	1.66666662693024	0	7	0.268737886393247	3.05423734659751	-5.58789912362124
2015-02-13	Martin	11893	1	2015	2	13	6.59999990463257	-7.09999990463257	13.6999998092651	-0.550000011920929	4.08854150772095	73	1	0	7	-1.42234219539357	1.68492498984933	-4.94716237069809
2015-02-14	Martin	11893	1	2015	2	14	8.60000038146973	-9.10000038146973	17.7000007629395	-0.925000011920929	3.95521926879883	72.3333358764648	0.333333343267441	0	7	0.481851391437363	1.42217060747345	-0.853305053287727
2015-02-15	Martin	11893	0	2015	2	15	8.80000019073486	-8.19999980926514	17	-1.35000002384186	3.99965977668762	75	0.333333343267441	0	7	0.044447448657768	0.829374979436398	-1.39840299442272
2015-02-16	Martin	11893	2	2015	2	16	3.20000004768372	-9	12.1999998092651	-2.54999995231628	3.82189726829529	78.6666641235352	1.66666662693024	0	7	-4.9301476226555	-0.549466386095684	-10.3733555879212
2015-02-17	Martin	11893	1	2015	2	17	5.09999990463257	-10	15.1000003814697	-3.22499990463257	3.3330500125885	72.6666641235352	0.666666686534882	0	7	-3.41090040074357	-0.560341337712607	-5.70524069366804
2015-02-18	Martin	11893	0	2015	2	18	3.40000009536743	-12	15.3999996185303	-3.82500004768372	3.46637225151062	79	0.333333343267441	0	7	-2.50278723003071	-1.70846254217625	-3.97944555215936
2015-02-19	Martin	11893	0	2015	2	19	4.59999990463257	-9.80000019073486	14.3999996185303	-2.15000009536743	3.86633801460266	77.6666641235352	0.333333343267441	0	8	-0.778901200034367	-0.104824850765862	-2.30791212972402
2015-02-20	Martin	11893	1	2015	2	20	8	-6.30000019073486	14.3000001907349	-0.150000005960464	4.7107105255127	78.6666641235352	0.666666686534882	0	8	-0.0991193289840334	1.56893353298505	-3.02662673934521
2015-02-21	Martin	11893	1	2015	2	21	6.59999990463257	-5	11.6000003814697	3.79999995231628	4.84403228759766	62.3333320617676	4.33333349227905	0	8	0.197799350504467	6.01668337035974	-7.07725095213483
2015-02-22	Martin	11893	0	2015	2	22	11	-1	12	4.47499990463257	5.95504951477051	73.3333358764648	0.333333343267441	0.899999976158142	8	6.03945418733892	5.94533311173121	4.08116644180781
2015-02-23	Martin	11893	0	2015	2	23	7.40000009536743	1.5	5.90000009536743	4.65000009536743	7.64379453659058	91	0	0.100000001490116	8	16.0166417259375	5.13757509064674	8.01485492913671
2015-02-24	Martin	11893	2	2015	2	24	5.59999990463257	3	2.59999990463257	4.19999980926514	7.7771167755127	94.6666641235352	1.33333337306976	10.6000003814697	8	3.27795540461377	4.50213329226176	-2.42107942383844
2015-02-25	Martin	11893	0	2015	2	25	5.40000009536743	4	1.39999997615814	4.59999990463257	6.75498151779175	79.6666641235352	3.33333325386047	3.59999990463257	8	1.79501351912253	5.70715005377134	-5.88778030237114
2015-02-26	Martin	11893	0	2015	2	26	6.90000009536743	1.60000002384186	5.30000019073486	4.02500009536743	6.62165880203247	80.6666641235352	3.66666674613953	0.400000005960464	9	0.875546315803912	5.13884189840952	-7.19854375341176
2015-02-27	Martin	11893	0	2015	2	27	5.59999990463257	2.29999995231628	3.29999995231628	4.09999990463257	7.64379453659058	93	0.333333343267441	0.100000001490116	9	5.65350954277063	4.50039990830421	3.03418178753874
2015-02-28	Martin	11893	1	2015	2	28	8.80000019073486	0.800000011920929	8	4.27500009536743	6.84386253356934	83.3333358764648	0.666666686534882	0	9	4.66661467459761	5.21229161027273	1.27614156220812
2015-03-01	Martin	11893	1	2015	3	1	9.19999980926514	2.5	6.69999980926514	5.59999990463257	6.93274354934692	78.3333358764648	3	0.600000023841858	9	3.23316267175785	6.66058312484423	-4.00963764323404
2015-03-02	Martin	11893	0	2015	3	2	5.69999980926514	4	1.70000004768372	4.75	7.42159080505371	87	2	10.1000003814697	9	3.08338580700039	5.447125	-3.42907135538182
2015-03-03	Martin	11893	0	2015	3	3	6	0	6	2.02500009536743	4.7107105255127	68	1.33333337306976	0.200000002980232	9	0.819278009643425	4.22060007858276	-3.35449668039455
2015-03-04	Martin	11893	0	2015	3	4	6	-3.09999990463257	9.10000038146973	0.875	5.19955778121948	77.6666641235352	1.66666662693024	0.699999988079071	9	-0.995079619471164	2.54860435724258	-6.39870421462337
2015-03-05	Martin	11893	0	2015	3	5	5.5	-5	10.5	1.25	4.53294801712036	72.6666641235352	1.33333337306976	0	10	-0.0568026644845984	3.24191685199738	-4.46608002332705
2015-03-06	Martin	11893	2	2015	3	6	5.90000009536743	-0.699999988079071	6.59999990463257	2	4.48850727081299	64	3.33333325386047	0	10	-1.35302774742943	4.475	-7.95429541084402
2015-03-07	Martin	11893	0	2015	3	7	10.3999996185303	-5.90000009536743	16.2999992370605	1.60000002384186	4.39962577819824	69.6666641235352	1	0	10	0.958851724361922	3.75215020029942	-2.52123302530031
2015-03-08	Martin	11893	0	2015	3	8	12.1999998092651	-5.19999980926514	17.3999996185303	3.45000004768372	4.26630401611328	62	0.666666686534882	0	10	3.77808796495462	5.75945003771782	1.35044129783247
2015-03-09	Martin	11893	0	2015	3	9	12.1000003814697	-5	17.1000003814697	3.52500009536743	4.48850727081299	65	1	0	10	3.09085097533837	5.6376875770092	-0.328121944623702
2015-03-10	Martin	11893	1	2015	3	10	14.8000001907349	-5	19.7999992370605	4.19999980926514	5.06623601913452	68.3333358764648	0	0	10	15.736966548125	5.99391636508306	8.15480409397711
2015-03-11	Martin	11893	0	2015	3	11	6.59999990463257	-4.09999990463257	10.6999998092651	2.25	5.68840551376343	82.3333358764648	4	0	10	-1.51137975406344	3.44029149532318	-10.1023755897989
2015-03-12	Martin	11893	0	2015	3	12	3.59999990463257	1.39999997615814	2.20000004768372	2.65000009536743	5.42176103591919	74.3333358764648	6.33333349227905	0	11	-2.22508081619333	4.32282491615613	-11.4414994613188
2015-03-13	Martin	11893	0	2015	3	13	7.69999980926514	2.40000009536743	5.30000019073486	4.05000019073486	6.0439305305481	73.3333358764648	2.33333325386047	0	11	1.93421244514982	5.5826666832606	-4.27301531304032
2015-03-14	Martin	11893	0	2015	3	14	4.90000009536743	1	3.90000009536743	3.02500009536743	6.39945602416992	83.3333358764648	1.66666662693024	4.09999990463257	11	1.47510919802122	4.07687492612203	-4.30043227731723
2015-03-15	Martin	11893	0	2015	3	15	10.8999996185303	1.5	9.39999961853027	6.59999990463257	7.11050653457642	76	0.333333343267441	0	11	8.22647383989263	7.64279991722107	5.98173988915232
2015-03-16	Martin	11893	1	2015	3	16	12.5	4.5	8	6.92500019073486	7.02162551879883	70	1	0	11	6.85646000770505	8.17487515926361	2.92342054355223
2015-03-17	Martin	11893	1	2015	3	17	16.2999992370605	-1.79999995231628	18.1000003814697	8.47500038146973	5.82172775268555	58	1.33333337306976	0	11	8.1105294979357	9.86677529335022	3.72695701420413
2015-03-18	Martin	11893	1	2015	3	18	12.6000003814697	-1.10000002384186	13.6999998092651	5.92500019073486	4.31074476242065	50.3333320617676	2	0	11	4.45171740824943	8.26740436526934	-0.301776105800909
2015-03-19	Martin	11893	0	2015	3	19	12.3999996185303	-3.90000009536743	16.2999992370605	4.65000009536743	4.35518503189087	57.6666679382324	3	0	12	2.09227519169705	6.94340833760897	-3.94611522171606
2015-03-20	Martin	11893	1	2015	3	20	10.6999998092651	-4.59999990463257	15.3000001907349	3.57500004768372	4.84403276443481	66	2	0	12	1.7150544833987	5.61797503876686	-3.59243896996832
2015-03-21	Martin	11893	0	2015	3	21	13.8999996185303	-5.09999990463257	19	4.55000019073486	5.37732076644897	69.3333358764648	1.66666662693024	0	12	3.22721990274548	6.22823335272471	-1.80005365696505
2015-03-22	Martin	11893	1	2015	3	22	8.30000019073486	-0.600000023841858	8.89999961853027	3.04999995231628	5.64396476745605	71.3333358764648	4.66666650772095	0	12	-0.917118438211932	4.85528313301404	-9.05205578528002
2015-03-23	Martin	11893	0	2015	3	23	12.6999998092651	-2.79999995231628	15.5	6.09999990463257	5.11067628860474	59.6666679382324	2	0	12	4.65551111026237	7.9633998670419	-0.520726897500115
2015-03-24	Martin	11893	0	2015	3	24	14.3000001907349	-3.40000009536743	17.7000007629395	7.75	6.84386301040649	71.3333358764648	2.66666674613953	0.100000001490116	12	6.04158948488011	8.81424990558624	-0.495119068318183
2015-03-25	Martin	11893	0	2015	3	25	16.5	2.59999990463257	13.8999996185303	10.6499996185303	7.86599779129028	66.3333358764648	2	0	12	9.95415569201901	11.3628913019816	4.21993334168042
2015-03-26	Martin	11893	1	2015	3	26	14.1999998092651	7.59999990463257	6.59999990463257	9.60000038146973	10.132472038269	82.6666641235352	0.666666686534882	7.19999980926514	13	10.4016506862226	10.0671337469737	6.80965128346905
2015-03-27	Martin	11893	0	2015	3	27	10.3000001907349	4.19999980926514	6.09999990463257	6.84999990463257	8.57704830169678	86.3333358764648	4	10.5	13	4.13847187224532	7.42502480479876	-4.34975939751934
2015-03-28	Martin	11893	0	2015	3	28	7	4.80000019073486	2.20000004768372	5.75	6.0439305305481	66	5	0	13	2.28171582675765	7.38625	-5.63460527473718
2015-03-29	Martin	11893	0	2015	3	29	10	-0.5	10.5	4.97499990463257	6.39945602416992	78.3333358764648	1	8.5	13	4.69677221814607	6.11006228276888	0.573966675389194
2015-03-30	Martin	11893	1	2015	3	30	10.5	3.79999995231628	6.69999980926514	6.44999980926514	7.73267602920532	77.3333358764648	5.66666650772095	1.89999997615814	13	2.8741578078919	7.45356638711293	-6.0546076883738
2015-03-31	Martin	11893	0	2015	3	31	5.19999980926514	0.200000002980232	5	1.82500004768372	6.13281202316284	88.3333358764648	2.33333325386047	14	13	-0.687054458691024	2.63831236733596	-7.95948718324305
2015-04-01	Martin	11893	0	2015	4	1	5.69999980926514	1	4.69999980926514	2.84999990463257	5.59952402114868	75	2.66666674613953	3.70000004768372	13	0.210015707674916	4.45187491774559	-6.51082302294345
2015-04-02	Martin	11893	2	2015	4	2	2.59999990463257	-0.600000023841858	3.20000004768372	1	5.95504903793335	90.3333358764648	2	11.5	14	-1.28362923277992	1.71774981117249	-8.22148171533368
2015-04-03	Martin	11893	1	2015	4	3	3.79999995231628	-1.10000002384186	4.90000009536743	0.550000011920929	5.8661675453186	91.6666641235352	1	1.89999997615814	14	-0.204056927982472	1.18937520649632	-5.00046006754804
2015-04-04	Martin	11893	0	2015	4	4	6.80000019073486	-5	11.8000001907349	1.67499995231628	4.88847351074219	75	0.666666686534882	0.100000001490116	14	1.86640929441296	3.4384374588728	-0.981130026469692
2015-04-05	Martin	11893	0	2015	4	5	6.90000009536743	-3.09999990463257	10	1.85000002384186	4.66626977920532	71	3.66666674613953	0	14	-1.77760664172125	3.86767502003908	-9.19794411512735
2015-04-06	Martin	11893	0	2015	4	6	4.5	-1.70000004768372	6.19999980926514	1.70000004768372	4.7107105255127	70.6666641235352	3.33333325386047	0.5	14	-1.7162632337741	3.76506688569387	-8.81862970686617
2015-04-07	Martin	11893	2	2015	4	7	7.69999980926514	1.39999997615814	6.30000019073486	4.40000009536743	4.97735452651978	61	3	0.300000011920929	14	1.79204158403367	6.56645007491112	-4.42327444439798
2015-04-08	Martin	11893	0	2015	4	8	9.5	2.5	7	5.55000019073486	7.24382829666138	81.3333358764648	3	0.100000001490116	14	3.17311629381528	6.46886671263377	-4.24562451651646
2015-04-09	Martin	11893	0	2015	4	9	16	4.69999980926514	11.3000001907349	9.5	7.15494728088379	63	1.33333337306976	0	15	9.26921626733182	10.5175	4.6505030888042
2015-04-10	Martin	11893	0	2015	4	10	17	-1.60000002384186	18.6000003814697	9.89999961853027	5.91060829162598	57.3333320617676	2.33333325386047	0	15	8.8260816144434	10.9794664068858	2.99993070003995
2015-04-11	Martin	11893	0	2015	4	11	19.6000003814697	-1	20.6000003814697	11.5749998092651	7.24382829666138	58.6666679382324	1.66666662693024	0	15	11.2984174519792	12.2399498321692	6.05156302734664
2015-04-12	Martin	11893	0	2015	4	12	17.7000007629395	3.29999995231628	14.3999996185303	12.1999998092651	8.17708206176758	62	1.33333337306976	0	15	12.3213677021327	12.6806998491287	7.44645689773581
2015-04-13	Martin	11893	1	2015	4	13	18.6000003814697	0.400000005960464	18.2000007629395	9.82499980926514	7.33271026611328	66.3333358764648	4	0	15	7.79245195875129	10.6906539458593	0.376369552982191
2015-04-14	Martin	11893	0	2015	4	14	13.8000001907349	1.5	12.3000001907349	8.5	5.51064252853394	54.3333320617676	2	0	15	7.45040084678071	10.0070000419617	2.22517900980757
2015-04-15	Martin	11893	0	2015	4	15	21.2999992370605	5.59999990463257	15.6999998092651	13.75	8.22152328491211	55	1.66666662693024	0	15	13.7973295035523	13.935625	8.33384165171698
2015-04-16	Martin	11893	1	2015	4	16	24	2.40000009536743	21.6000003814697	15.9499998092651	7.91043853759766	53.3333320617676	2.66666674613953	0	16	15.8005492665355	15.577833181413	9.1374894480537
2015-04-17	Martin	11893	0	2015	4	17	18.2000007629395	8.10000038146973	10.1000003814697	9.75	9.42142105102539	79	1.33333337306976	2.29999995231628	16	9.55182290162928	10.298625	4.54787804747701
2015-04-18	Martin	11893	0	2015	4	18	9.60000038146973	3.79999995231628	5.80000019073486	4.65000009536743	5.06623601913452	59.3333320617676	4	0.200000002980232	16	1.43636909877833	6.85311680959066	-5.46531178006945
2015-04-19	Martin	11893	0	2015	4	19	11.3000001907349	1.89999997615814	9.39999961853027	6.72499990463257	6.22169303894043	67	1.33333337306976	0	16	6.13228251882406	8.13616242194176	1.64330567904436
2015-04-20	Martin	11893	1	2015	4	20	13.8000001907349	1.20000004768372	12.6000003814697	9.25	6.2661337852478	58	2.66666674613953	0	16	7.82676509621892	10.46275	1.71560031042763
2015-04-21	Martin	11893	1	2015	4	21	17.6000003814697	2.40000009536743	15.1999998092651	11.8999996185303	5.37732076644897	41.6666679382324	2.66666674613953	0	16	10.9805748889239	12.7341663894018	4.93689006438516
2015-04-22	Martin	11893	0	2015	4	22	18.3999996185303	5	13.3999996185303	12.5	6.39945602416992	46.6666679382324	2.33333325386047	0	16	11.889135327588	13.0866666526794	5.96168586159101
2015-04-23	Martin	11893	0	2015	4	23	20.6000003814697	1.10000002384186	19.5	13.4250001907349	6.666100025177	50	2.33333325386047	0	17	12.9788756557369	13.7206251382828	6.89112990957593
2015-04-24	Martin	11893	1	2015	4	24	20.1000003814697	2.59999990463257	17.5	13.8000001907349	7.37715005874634	52.3333320617676	1.66666662693024	0	17	13.8547759717138	13.9835168122927	8.39358813252493
2015-04-25	Martin	11893	1	2015	4	25	21.7000007629395	3.20000004768372	18.5	14.8500003814697	8.31040477752686	53.6666679382324	2	0	17	14.8452134250445	14.7608086200396	8.88156831407363
2015-04-26	Martin	11893	2	2015	4	26	21.6000003814697	5.80000019073486	15.8000001907349	14.2250003814697	10.1769123077393	67.3333358764648	1	0	17	14.9414440910773	14.2744086424192	10.408263393786
2015-04-27	Martin	11893	0	2015	4	27	21.7000007629395	5.59999990463257	16.1000003814697	16.6499996185303	9.59918308258057	58	3.66666674613953	0	17	16.2760307857372	16.1533497066498	8.93660760471215
2015-04-28	Martin	11893	0	2015	4	28	19	7.69999980926514	11.3000001907349	12.5749998092651	11.9100980758667	81.6666641235352	1.66666662693024	8.10000038146973	17	12.4473424324082	12.7691040220896	6.82859266041416
2015-04-29	Martin	11893	1	2015	4	29	13.1999998092651	3.29999995231628	9.89999961853027	8.375	5.8661675453186	55	4	0	17	6.01152066519327	9.8909375	-0.893974139260729
2015-04-30	Martin	11893	0	2015	4	30	16.7999992370605	0.200000002980232	16.6000003814697	11.0249996185303	6.93274450302124	57.6666679382324	2.33333325386047	0	18	10.1514411997138	11.8340955163797	4.2142383058076
2015-05-01	Martin	11893	0	2015	5	1	15.8000001907349	3.79999995231628	12	10.875	9.82138729095459	78	1.66666662693024	8.80000019073486	18	10.4941701848189	11.313625	4.94437681761033
2015-05-02	Martin	11893	1	2015	5	2	11.8999996185303	8.19999980926514	3.70000004768372	8.92500019073486	9.91026782989502	86.3333358764648	1.66666662693024	0.600000023841858	18	8.25376669212238	9.34405426508586	2.46487415885921
2015-05-03	Martin	11893	0	2015	5	3	13.8000001907349	0.300000011920929	13.5	9.80000019073486	9.24365901947021	80.6666641235352	1.33333337306976	2	18	9.60834444410053	10.29976690286	4.56367044438516
2015-05-04	Martin	11893	1	2015	5	4	16.7000007629395	9.19999980926514	7.5	12.8000001907349	13.3766403198242	94.3333358764648	0	1.39999997615814	18	21.0818667852084	12.8529834943454	15.1073029488354
2015-05-05	Martin	11893	0	2015	5	5	22.7999992370605	11.1999998092651	11.6000003814697	17.75	15.3320302963257	80	1.66666662693024	0	18	18.3930294252683	17.3925	12.7838702069866
2015-05-06	Martin	11893	1	2015	5	6	23.2000007629395	11.3999996185303	11.8000001907349	16.75	15.0209455490112	78.6666641235352	3.66666674613953	16.3999996185303	18	16.398015291082	16.4859999685287	9.06037374028129
2015-05-07	Martin	11893	0	2015	5	7	20.6000003814697	10.3999996185303	10.1999998092651	14.8249998092651	10.9324035644531	66.6666641235352	2	0	19	14.8160993250923	14.765416506354	8.84067790989416
2015-05-08	Martin	11893	0	2015	5	8	21.2000007629395	3.70000004768372	17.5	14.125	9.37697982788086	62.6666679382324	0.666666686534882	5.30000019073486	19	15.2750843708348	14.2019999973774	11.3998189345349
2015-05-09	Martin	11893	0	2015	5	9	19.5	11	8.5	13.125	13.332200050354	87.3333358764648	0.333333343267441	5.19999980926514	19	14.9419107535318	13.2207916474342	12.1290895901384
2015-05-10	Martin	11893	1	2015	5	10	16.3999996185303	8.80000019073486	7.59999990463257	11.8500003814697	11.8212175369263	85.6666641235352	1.66666662693024	2.20000004768372	19	11.6143724790173	12.0589087217967	5.92198881784175
2015-05-11	Martin	11893	0	2015	5	11	18.7999992370605	8.60000038146973	10.1999998092651	12.9250001907349	8.44372653961182	58.3333320617676	2.66666674613953	0	19	12.2004455709958	13.2859376580397	5.78704121162938
2015-05-12	Martin	11893	0	2015	5	12	21.6000003814697	2.79999995231628	18.7999992370605	14.375	8.53260803222656	57.6666679382324	2.33333325386047	0.600000023841858	19	14.0980679697054	14.4041041657925	7.85679396254513
2015-05-13	Martin	11893	0	2015	5	13	21.5	9.19999980926514	12.3000001907349	13.6750001907349	11.3323698043823	73	2	13.6999998092651	19	13.4768818237954	13.7975126624107	7.51331477114091
2015-05-14	Martin	11893	0	2015	5	14	15.3000001907349	8.30000019073486	7	10.0500001907349	11.1101655960083	88.3333358764648	1.66666662693024	12.3999996185303	20	9.54630729510502	10.3355417829196	3.73602960676528
2015-05-15	Martin	11893	0	2015	5	15	17.6000003814697	2	15.6000003814697	11.3249998092651	8.88813304901123	72	1.66666662693024	0	20	11.0111862068719	11.8139498386383	5.56651068560085
2015-05-16	Martin	11893	1	2015	5	16	22.2999992370605	3.5	18.7999992370605	13.8000001907349	9.02145481109619	63	1.33333337306976	0	20	14.13005059286	13.9424501519203	9.08800898447993
2015-05-17	Martin	11893	0	2015	5	17	19.2000007629395	12	7.19999980926514	14.5500001907349	8.88813304901123	54.6666679382324	3	0	20	13.9815261696972	14.5375334768613	7.21396878104776
2015-05-18	Martin	11893	1	2015	5	18	20.3999996185303	5	15.3999996185303	14.0749998092651	9.55474376678467	63.6666679382324	2	0	20	13.9426963171362	14.1599290110747	8.02595392428855
2015-05-19	Martin	11893	0	2015	5	19	25.1000003814697	11.3000001907349	13.8000001907349	18.3500003814697	13.5099630355835	65.6666641235352	3	12.3000001907349	20	18.5450772352407	17.6229919222514	11.5663559082613
2015-05-20	Martin	11893	0	2015	5	20	24	12.3000001907349	11.6999998092651	16.4249992370605	15.1542673110962	80.6666641235352	1.33333337306976	15.1000003814697	20	17.0974191749247	16.2203076245944	11.9587922196294
2015-05-21	Martin	11893	2	2015	5	21	13.8000001907349	9.80000019073486	4	11.1499996185303	11.8212175369263	89.3333358764648	4	9.10000038146973	21	9.41985467232447	11.346532927386	1.23271535388294
2015-05-22	Martin	11893	3	2015	5	22	13.1999998092651	9.69999980926514	3.5	11.1000003814697	10.132472038269	76.6666641235352	4.33333349227905	1.79999995231628	21	9.22095674417057	11.5363337134043	1.26389108186721
2015-05-23	Martin	11893	0	2015	5	23	15.1999998092651	9.89999961853027	5.30000019073486	11.9499998092651	11.3323698043823	81.3333358764648	2.66666674613953	9.10000038146973	21	11.040080969632	12.2117997931798	4.22703288315203
2015-05-24	Martin	11893	0	2015	5	24	18.1000003814697	10.6000003814697	7.5	13.3249998092651	12.3100633621216	80.3333358764648	4	0	21	12.0912521983265	13.4520956467946	4.34869660921784
2015-05-25	Martin	11893	0	2015	5	25	17.3999996185303	10.6000003814697	6.80000019073486	14.3999996185303	13.1544370651245	81	5	15.6999998092651	21	13.0966546133214	14.4104496583939	4.89815950060895
2015-05-26	Martin	11893	0	2015	5	26	16.2000007629395	11.8000001907349	4.40000009536743	12.9750003814697	13.2877588272095	89.3333358764648	3.33333325386047	12.1999998092651	21	11.9353397020197	13.0644670044263	4.42524454989005
2015-05-27	Martin	11893	0	2015	5	27	12.3999996185303	9	3.40000009536743	9.55000019073486	7.55491304397583	63.6666679382324	5.33333349227905	0	21	6.90792851584515	10.5391751180013	-1.06495935664774
2015-05-28	Martin	11893	0	2015	5	28	13.6999998092651	8.19999980926514	5.5	9.52499961853027	8.53260803222656	72.6666641235352	1.66666662693024	0	22	8.94312102295964	10.2729080787977	3.55558405282167
2015-05-29	Martin	11893	0	2015	5	29	21.6000003814697	4.09999990463257	17.5	14.1000003814697	10.5324382781982	69	1	0	22	14.8030025864176	14.1682003164291	10.2838855909975
2015-05-30	Martin	11893	0	2015	5	30	23.3999996185303	6.5	16.8999996185303	15.4499998092651	12.4878273010254	72.3333358764648	1.66666662693024	1.29999995231628	22	15.7505017511416	15.3054415182432	10.1347110242264
2015-05-31	Martin	11893	0	2015	5	31	21.6000003814697	10.6000003814697	11	16.1000003814697	12.1323022842407	69.6666641235352	1.66666662693024	0	22	16.4973036458406	15.833066962115	10.8408295926443
2015-06-01	Martin	11893	0	2015	6	1	24.5	10.5	14	18.75	13.9988098144531	68	2.33333325386047	0	22	19.2522441346461	18.002	12.782240255432
2015-06-02	Martin	11893	2	2015	6	2	25.8999996185303	10.3999996185303	15.5	19.3999996185303	15.1987075805664	70.6666641235352	2.33333325386047	0	22	20.0180070011716	18.6094662782033	13.5723879300831
2015-06-03	Martin	11893	0	2015	6	3	28.1000003814697	10.8999996185303	17.2000007629395	20.9750003814697	15.7764368057251	67.3333358764648	1.66666662693024	1.39999997615814	22	22.098312925432	19.8116587368329	16.1145195133751
2015-06-04	Martin	11893	1	2015	6	4	25.7000007629395	16.5	9.19999980926514	20.1000003814697	14.7543001174927	61	2	0	23	20.9590344807369	18.8988002996445	14.5510141994537
2015-06-05	Martin	11893	0	2015	6	5	26.3999996185303	14.3999996185303	12	19.9249992370605	11.6878957748413	52.3333320617676	1.66666662693024	0	23	20.8919403811412	18.5027452324708	14.5956192301701
2015-06-06	Martin	11893	1	2015	6	6	28.6000003814697	9.19999980926514	19.3999996185303	21.1499996185303	14.1765718460083	60	1	0	23	22.6111026042455	19.6869997024536	17.1758932280901
2015-06-07	Martin	11893	1	2015	6	7	29.8999996185303	11.3999996185303	18.5	23.2999992370605	16.8430118560791	62.3333320617676	1	0	23	24.9922960619026	21.4769326669057	19.3864888881913
2015-06-08	Martin	11893	0	2015	6	8	28.7000007629395	14.3999996185303	14.3000001907349	20.625	17.9095878601074	73	2	4	23	21.5704161420704	19.7154375	15.4360420500327
2015-06-09	Martin	11893	0	2015	6	9	26.3999996185303	13.8000001907349	12.6000003814697	19.6749992370605	15.7319955825806	71	2.66666674613953	0.100000001490116	23	20.2337346870364	18.8495868587494	13.5311234988131
2015-06-10	Martin	11893	2	2015	6	10	26.6000003814697	13.8999996185303	12.6999998092651	20.1749992370605	14.4876585006714	62.3333320617676	3	0	23	20.736781196823	18.9993285220941	13.6247077444812
2015-06-11	Martin	11893	1	2015	6	11	28.2000007629395	12.5	15.6999998092651	20.5750007629395	16.2208423614502	67.6666641235352	0.666666686534882	1	24	22.2217481573155	19.494663042291	17.6587898679808
2015-06-12	Martin	11893	0	2015	6	12	29.1000003814697	16.1000003814697	13	23.0499992370605	17.0207767486572	63.3333320617676	1	0	24	24.7154130525832	21.3257493311246	19.1820092616196
2015-06-13	Martin	11893	0	2015	6	13	30.3999996185303	14.6999998092651	15.6999998092651	23.7000007629395	17.465181350708	63	1.33333337306976	0.200000002980232	24	25.321273957875	21.8278006076813	19.304592463013
2015-06-14	Martin	11893	0	2015	6	14	29.6000003814697	17.2999992370605	12.3000001907349	23.3500003814697	17.2429790496826	62	1	7.59999990463257	24	25.0476739312363	21.5003503017426	19.4211528918876
2015-06-15	Martin	11893	1	2015	6	15	27.6000003814697	14.8000001907349	12.8000001907349	18.9500007629395	17.1096572875977	75.6666641235352	2.33333325386047	31.8999996185303	24	19.4878645152889	18.3544422652562	13.1335021549133
2015-06-16	Martin	11893	0	2015	6	16	19.6000003814697	12.6999998092651	6.90000009536743	16.125	11.7323350906372	63	3	0	24	15.8729976689164	15.7943125	8.9711301018945
2015-06-17	Martin	11893	0	2015	6	17	17.2000007629395	9.89999961853027	7.30000019073486	13.0749998092651	8.84369277954102	59.3333320617676	2.66666674613953	0	24	12.3789626781361	13.3937248618921	5.9406801933857
2015-06-18	Martin	11893	0	2015	6	18	20.6000003814697	4.90000009536743	15.6999998092651	16.0750007629395	10.3546752929688	62	1.33333337306976	0.5	25	16.7017716118022	15.7458256034851	11.4271052065249
2015-06-19	Martin	11893	0	2015	6	19	17.6000003814697	12.3999996185303	5.19999980926514	13.5749998092651	12.4433860778809	81.6666641235352	1.66666662693024	2	25	13.5962674128372	13.6682706747691	7.9833210198735
2015-06-20	Martin	11893	1	2015	6	20	18.7999992370605	8.5	10.3000001907349	13.3500003814697	10.3991165161133	70.6666641235352	1.66666662693024	0	25	13.3377599496608	13.5355336693446	7.81932484870566
2015-06-21	Martin	11893	3	2015	6	21	16.7999992370605	7.69999980926514	9.10000038146973	13.1499996185303	10.9768447875977	74.6666641235352	1	1.79999995231628	25	13.7508463060238	13.3380996905645	9.29391740919593
2015-06-22	Martin	11893	0	2015	6	22	20.2000007629395	4.30000019073486	15.8999996185303	13.3500003814697	12.7989120483398	86.3333358764648	1.33333337306976	8.69999980926514	25	13.6213588667363	13.4364420033773	8.48545110970571
2015-06-23	Martin	11893	1	2015	6	23	15.3000001907349	11.3999996185303	3.90000009536743	12.5	13.198878288269	90.6666641235352	0.666666686534882	1.39999997615814	25	13.5249561045108	12.6026666946411	9.77159760212759
2015-06-24	Martin	11893	1	2015	6	24	18.6000003814697	8.69999980926514	9.89999961853027	14.0749998092651	11.2879295349121	73.6666641235352	0.333333343267441	0	25	15.9196369901366	14.1365540095011	12.9557361603233
2015-06-25	Martin	11893	2	2015	6	25	19.6000003814697	8.30000019073486	11.3000001907349	15.1999998092651	9.86582851409912	58.3333320617676	2.33333325386047	0	26	15.0699981075329	15.039583181413	8.75339961036574
2015-06-26	Martin	11893	0	2015	6	26	23.2000007629395	11.3000001907349	11.8999996185303	17.3999996185303	12.4878273010254	64.3333358764648	1.33333337306976	0	26	18.1995854799083	16.8311164005915	12.8228204444399
2015-06-27	Martin	11893	0	2015	6	27	21.6000003814697	11.5	10.1000003814697	18	14.7543001174927	74.6666641235352	0.666666686534882	1.39999997615814	26	19.448467159761	17.5123332843781	15.3244630504416
2015-06-28	Martin	11893	0	2015	6	28	20.2000007629395	13	7.19999980926514	16.8250007629395	15.2431488037109	80.3333358764648	2.66666674613953	0	26	16.8419028414672	16.5735132129351	10.2127944826385
2015-06-29	Martin	11893	1	2015	6	29	21.3999996185303	12.6000003814697	8.80000019073486	17.75	13.7321662902832	69	1	0	26	18.8454940999912	17.195875	14.0119561190543
2015-06-30	Martin	11893	1	2015	6	30	26	7.69999980926514	18.2999992370605	19.6499996185303	12.2211837768555	59	0.666666686534882	0	26	21.2255200654924	18.4886747045517	16.5046389620058
2015-07-01	Martin	11893	1	2015	7	1	27.2999992370605	10.3999996185303	16.8999996185303	20.7000007629395	13.3766403198242	59.3333320617676	1.33333337306976	0	26	21.9299943463054	19.3132672156016	16.0965209271709
2015-07-02	Martin	11893	0	2015	7	2	28.6000003814697	11.3000001907349	17.2999992370605	22.5	13.4210815429688	53	1.33333337306976	0	27	23.9647612508001	20.432	17.6730661838668
2015-07-03	Martin	11893	0	2015	7	3	29.7999992370605	12.1999998092651	17.6000003814697	22.9249992370605	15.1987075805664	57.6666679382324	0.333333343267441	0	27	25.0279300130437	20.9633786402861	20.3928671232695
2015-07-04	Martin	11893	1	2015	7	4	31	11.3999996185303	19.6000003814697	23.4500007629395	15.6431150436401	58	0.666666686534882	0	27	25.3181289361963	21.3825505867004	19.9827468745232
2015-07-05	Martin	11893	1	2015	7	5	33.5999984741211	12	21.6000003814697	24.9750003814697	16.7096920013428	57	0	0	27	28.6486294037501	22.4976627912521	23.5936055164328
2015-07-06	Martin	11893	0	2015	7	6	34.2000007629395	14.3999996185303	19.7999992370605	26.375	17.3763008117676	54.6666679382324	2	0	27	28.2665058697335	23.4141667497158	20.9810164164689
2015-07-07	Martin	11893	1	2015	7	7	32.7999992370605	20.1000003814697	12.6999998092651	26.875	19.0206050872803	58.3333320617676	0.666666686534882	0	27	29.0068599989148	24.0390624134541	23.165849016257
[truncated: 5,273 more rows]
