# Supplementary material for: Forecasting extremely high ischemic stroke incidence using meteorological time serie
Source: PLoS One. 2024 Sep 11;19(9):e0310018. doi: 10.1371/journal.pone.0310018 (PMC11389912; doi:10.1371/journal.pone.0310018)
Supplement: S1 File — The zip file contains RNotebook source code, data, and html report with detailed results of data analyses, for each district in a separate subdirectory. READ .ME file contains instructions for reproducing the results. (ZIP) [file pone.0310018.s001.zip › _R_share/_MT/report_MT.R]

#+ a, include=F  
knitr::opts_chunk$set(comment = NA,   # no hash is included into R 
                      echo=FALSE, warning=FALSE, message=FALSE, 
                      cache=FALSE)
options(warn = -1)
options(scipen = 999)  # suppress the scientific notation
options(gtsummary.print_engine = "gt")
options(always_allow_html = T)


################################################################################
#
# libs
library('roll')
library('xts')
library('tsbox') # ts_xts  https://stackoverflow.com/questions/35696119/coerce-xts-to-ts-in-r
library('dygraphs')
library('kableExtra')
library('lmtest')
library('jtools')
library('InformationValue')
library('cutpointr')
library('rangerts')
library('forecast')
library('ggplot2')
library('tsintermittent')
library('pROC')
library('ggpubr')
library('dplyr')
library('FSA')
library('flextable')
library('knitr')
library('sjPlot')
library('scales')
#
library('tsibble')
library('ggtext')
library('patchwork')
library('lubridate')


################################################################################
#
# velin
#
okres = 'Martin'
#
run_seqext = F
run_rf = F
run_glm = F
run_cr = F
#
graphics.off()


################################################################################
#
# fncs
#

################################################################################
# 
# explore
# whichOkres  string, Okres
# cnt_roll    sum or quantile
# pred_roll   mean or quantile 
#
explore = function(whichOkres, cnt_roll = 'sum', pred_roll = 'mean', q = NULL) {
  #
  dac = da %>% filter(Okres == whichOkres)
  #
  # counts 
  # smoothed by roll_sum
  if (cnt_roll == 'sum') {
    cnt = roll_sum(dac$Pocet, width = 7, min_obs=1)  
  } else if (cnt_roll == 'quantile') {
    cnt = roll_quantile(dac$Pocet, width = 7, min_obs=1, p = q)  
  }
  cnt = ts(cnt,
           start = c(2015, as.numeric(format(inds[1], "%j"))),
           frequency = 365)

  # weather predictors
  # smoothed by roll_mean
  oo = list()
  for (j in 8:19) {
    #
    if (pred_roll == 'mean') {
      oo[[j]] = roll_mean(dac[,j], width=7, min_obs = 1)      
    } else if (pred_roll == 'quantile') {
      oo[[j]] = roll_quantile(dac[,j], width=7, min_obs = 1, p = q)      
    }
    oo[[j]] = ts(oo[[j]],
                 start = c(2015, as.numeric(format(inds[1], "%j"))),
                 frequency = 365)
    #
  }
  tmax1 = oo[[8]]
  tmin1 = oo[[9]]
  tampl = oo[[10]]
  tmean = oo[[11]]
  presspr = oo[[12]]
  humpr = oo[[13]]
  windpr = oo[[14]]
  rainpr = oo[[15]]
  wci = oo[[17]]
  di = oo[[18]]
  etv = oo[[19]]
  #
  # return
  return(list(dac = dac, cnt=cnt, tmax1=tmax1, tmin1=tmin1, tampl = tampl, 
              tmean = tmean, presspr = presspr, 
              humpr = humpr, windpr = windpr, rainpr = rainpr, wci = wci, di=di, etv=etv))
  #
}   

#########################################
#
# detrend 
# smoothing_param  try eg 0.95 
#
detrend = function(ts, smoothing_param) {
  #
  # detrend
  ss = smooth.spline(x=1:length(ts), y=ts, spar = smoothing_param)
  # substract trend from ts
  detrended = ts - ss$y
  #
  return(detrended)
  #
}  

# binarize
# percentile eg 0.9
#
binarize = function(ts, percentile) {   
  # turn to binary (extreme)
  extreme = ts
  extreme = ifelse(ts > quantile(ts, probs = percentile),  1, 0)
  #
  return(extreme)
  #
}


################################################################################
#
# seqext
# prepare list of sequentially detrended & binarized counts (ie extremes)
# upto  - time at which the first ts in the list ends
# run_seqext if F the RDS is read in
#
seqext = function(ts, upto, smoothing_param, percentile, run_seqext = T) {
  #
  n = length(ts)
  if (run_seqext == T) {
    #
    truth = list()
    for (i in upto:n) {
      dtr = detrend(subset(ts, start = 1, end = i), smoothing_param, plot)
      bnr = binarize(dtr, percentile, plot)
      truth[[i]] = bnr
    }
    saveRDS(truth, 'truth.rds')
    #
  } else {
    truth = readRDS('truth.rds')
  }
  #
  return(truth)
  #
}


#########################################
#
# RF sequential predictions
#
# NOTE: current weather is used for predicting
#       the next day label (0/1; usual or unusual)
#
# prepare data for rf
# seqExt at time i
# weather at time i lagged by 1
#
prepare_darf = function(seqExt, dax, dac, i) {
  #
  lag = 3  # changed from 1 to 3 ## Feb 19 2022
  #
  seqExt = as.numeric(seqExt[[i]])  
  n = length(seqExt) # == i
  dax = dax[1:i,] 
  dac = dac[1:i,]
  darf = data.frame(seqExt,  
                    embed(c(rep(NA, lag), dax$tmax), lag)[-(n+1),],
                    embed(c(rep(NA, lag), dax$tmin), lag)[-(n+1),],
                    embed(c(rep(NA, lag), dax$tampl), lag)[-(n+1),],
                    embed(c(rep(NA, lag), dax$tmean), lag)[-(n+1),],
                    embed(c(rep(NA, lag), dax$press), lag)[-(n+1),],
                    embed(c(rep(NA, lag), dax$hum), lag)[-(n+1),],
                    embed(c(rep(NA, lag), dax$wind), lag)[-(n+1),],
                    embed(c(rep(NA, lag), dax$rain), lag)[-(n+1),],
                    embed(c(rep(NA, lag), dax$wci), lag)[-(n+1),],
                    embed(c(rep(NA, lag), dax$di), lag)[-(n+1),],
                    embed(c(rep(NA, lag), dax$etv), lag)[-(n+1),],
                    embed(c(rep(NA, lag), seqExt), lag)[-(n+1),],
                    dac$den, dac$tyzden, dac$mes, dac$rok)
  # make var names
  #+ b, include=F  
  names(darf) = 
    dput(c('Ext', 
           paste0('tmax', 1:lag),
           paste0('tmin', 1:lag),
           paste0('tampl', 1:lag),
           paste0('tmean', 1:lag),
           paste0('press', 1:lag),
           paste0('hum', 1:lag),
           paste0('wind', 1:lag),
           paste0('rain', 1:lag),
           paste0('wci', 1:lag),
           paste0('di', 1:lag),
           paste0('etv', 1:lag),
           paste0('Ext', 1:lag),
           'day', 'week', 'month', 'year'))
  # turn predictor ts to numeric
  darf[,-c(1)] = sapply(darf[,-c(1)], as.numeric)
  #
  return(darf)
  #
}


#########################################
#
# RF prediction at time i
#
# seqpred_darf
seqpred_darf = function(seqExt, dax, dac, i) {
  #
  set.seed(123L)
  darf = prepare_darf(seqExt, dax, dac, i)
  darf$Ext = factor(darf$Ext)
  rf = rangerts::rangerts(Ext ~ .,        
                  data = darf[-c(1:4),], # exclude NAs at beginning of darf
                  seed = 1,
                  bootstrap.ts = "moving",
                  num.trees = 500,
                  probability = T,
                  block.size = 10, # key param  # 10 is default
                  mtry = floor(sqrt(ncol(darf))),
                  replace = T)
  #
  nd = prepare_darf(seqExt, dax, dac, i+1) # new data: prepare_darf @ i+1 contains weather @ i
  prd = predict(rf, data = nd[-c(1:4),-1])  # one-step-ahead fcst; # Ext is excluded
  #
  return(tail(prd$predictions[,1])[1]) # [,1] or [,2]
  #
}


#########################################
#
# rf_pred
# run sequential forecasting 
# training_end initial training set end
# run_rf if T the sequential prediction is performed and prdrf saved to rds
#        if F the saved prdrf.rds is loaded
#
rf_pred = function(seqExt, dax, dac, training_end, run_rf = T) {
  #
  if (run_rf == T) {
    n = nrow(dax)
    prdrf = numeric()
    for (i in training_end:(n-1)) {
      #
      prdrf[i] = seqpred_darf(seqExt, dax, dac, i)
      #
    }
    # save prdrf
    saveRDS(prdrf, 'prdrf.rds')
  } else {
    prdrf = readRDS('prdrf.rds')
  }
  #
  return(prdrf)
  #
} 


#########################################
#
# Logit sequential predictions
#
prepare_daglm = function(seqExt, dax, dac, i) {
  #
  lag = 3
  #
  seqExt = as.numeric(seqExt[[i]])  
  n = length(seqExt) # == i
  dax = dax[1:i,] 
  dac = dac[1:i,]
  daglm = data.frame(seqExt,  
                    embed(c(rep(NA, lag), dax$tmax), lag)[-(n+1),],
                    embed(c(rep(NA, lag), dax$tmin), lag)[-(n+1),],
                    embed(c(rep(NA, lag), dax$tampl), lag)[-(n+1),],
                    embed(c(rep(NA, lag), dax$tmean), lag)[-(n+1),],
                    embed(c(rep(NA, lag), dax$press), lag)[-(n+1),],
                    embed(c(rep(NA, lag), dax$hum), lag)[-(n+1),],
                    embed(c(rep(NA, lag), dax$wind), lag)[-(n+1),],
                    embed(c(rep(NA, lag), dax$rain), lag)[-(n+1),],
                    embed(c(rep(NA, lag), dax$wci), lag)[-(n+1),],
                    embed(c(rep(NA, lag), dax$di), lag)[-(n+1),],
                    embed(c(rep(NA, lag), dax$etv), lag)[-(n+1),],
                    embed(c(rep(NA, lag), seqExt), lag)[-(n+1),],
                    dac$den, dac$tyzden, dac$mes, dac$rok)
  #
  # make var names
  names(daglm) = 
  dput(c('Ext', 
         paste0('tmax', 1:lag),
         paste0('tmin', 1:lag),
         paste0('tampl', 1:lag),
         paste0('tmean', 1:lag),
         paste0('press', 1:lag),
         paste0('hum', 1:lag),
         paste0('wind', 1:lag),
         paste0('rain', 1:lag),
         paste0('wci', 1:lag),
         paste0('di', 1:lag),
         paste0('etv', 1:lag),
         paste0('Ext', 1:lag),
         'day', 'week', 'month', 'year'))
  #
  # select complete cases only (not needed as AIC is avoided)
  # to avoid problems at AIC
  # icc = which(complete.cases(daglm) == T)
  # daglm = daglm[icc,]
  #
  # turn ts to numeric
  daglm[,-c(1)] = sapply(daglm[,-c(1)], as.numeric)
  # 
  # 
  return(daglm)
  #
}


#########################################
#
# glm prediction at time i
#
seqpred_glm = function(seqExt, dax, dac, i) {
  #
  set.seed(123L)
  daglm = prepare_daglm(seqExt, dax, dac, i)
  daglm$Ext = factor(daglm$Ext)
  #
  mo = glm(Ext ~ ., data = daglm, family = 'binomial')
  #  
  nd = prepare_daglm(seqExt, dax, dac, i+1) # new data: prepare_daglm @ i+1 contains weather @ i
  prd = predict(mo, newdata = nd[,-1], type = 'response') # one-step-ahead fcst; # Ext is excluded
  #
  return(tail(prd)[1])
  #
}

#########################################
#
# glm_pred
# run sequential forecasting 
# training_end initial training set end
# run_glm if T the sequential prediction is performed and prdglm saved to rds
#         if F the saved prdglm.rds is loaded
#
#
glm_pred = function(seqExt, dax, dac, training_end, run_glm = T) {
  #
  if (run_glm == T) {
    n = nrow(dax)
    prdglm = numeric()
    for (i in training_end:(n-1)) {
      #
      prdglm[i] = seqpred_glm(seqExt, dax, dac, i)
      #
    }
    # save prdrf
    saveRDS(prdglm, 'prdglm.rds')
  } else {
    prdglm = readRDS('prdglm.rds')
  }
  #
  return(prdglm)
  #
} 


######################################################
#
# Croston sequential prediction
# w   if NULL, smoothing par is optimized (auto)
#
crost_pred = function(ts, w, training_end, run_cr = T) {
  #
  if (run_cr == T) {
    #
    n = length(ts)
    prdcr = numeric()
    for (i in training_end:(n-1)) {
      cr = crost(ts[1:i], w = w, h=1)
      prdcr[i] = cr$frc.out
    }
    # save prdcr
    saveRDS(prdcr, 'prdcr.rds')
  } else {
    prdcr = readRDS('prdcr.rds')
  }
  #
  return(prdcr)
  #
}


crost_pred_seqext = function(seqExt, w, training_end, run_cr = T) {
  #
  if (run_cr == T) {
    #
    n = length(seqExt) 
    prdcr = numeric()
    for (i in training_end:(n-1)) {
      cr = crost(seqExt[[i]], w = w, h=1)
      prdcr[i] = cr$frc.out
    }
    # save prdcr
    saveRDS(prdcr, 'prdcr.rds')
  } else {
    prdcr = readRDS('prdcr.rds')
  }
  #
  return(prdcr)
  #
}


################################################################################
#
# TS plot of counts ts
# cnts counts time series
# brks breaks, seq() eg seq(0, 10, by=2)
# lmts limits, c(,), eg c(0,10)
#
tsplot_cnts = function(cnts, brks, lmts) {
  #
  dd = data.frame(cnts, date = date_decimal(as.numeric(time(cnts))))
  p = ggplot(dd, aes(x=date, y=cnts)) +
    geom_line()
  p = p + ylab('stroke counts') + xlab('') + ggtitle('') +
    scale_y_continuous(breaks = brks, limits = lmts) + 
    theme_classic() + 
    theme(axis.text.y = element_text(size=12), 
          axis.title.y = element_text(size=12),
          axis.text.x = element_text(size=12),
          axis.title.x = element_text(size=12)) 
  #
  return(p)
  #
}

######################################################
#
# barplot of frequency of counts
#
# cnts counts time series
# lvls levels of factor counts
# brks breaks, seq() eg seq(0, 10, by=1)
# yr year
#
barplot_cnts = function(cnts, lvls, brks, yr) {
  #
  pom = factor(cnts, levels = lvls)
  #
  ta = table(pom)
  dd = data.frame(x = lvls, y = as.vector(ta))
  ggb = ggplot(data=dd, aes(x=x,y=y)) +
    geom_bar(position="dodge",stat="identity",fill="white",color="black") + 
    ggtitle(yr) + 
    scale_x_continuous(breaks = brks) + 
    xlab('stroke counts') + 
    ylab('frequency') + theme_classic() + 
    theme(axis.text.y = element_text(size=12), 
          axis.title.y = element_text(size=12),
          axis.text.x = element_text(size=12),
          axis.title.x = element_text(size=12))
  #
  return(ggb)
  #
}


################################################################################
################################################################################
################################################################################
################################################################################
#
# data
da = read.csv('data.csv')
da$Okres = factor(da$Okres)
#
# yrs
yrs = 2015:2019
#
# weather variables
meteo_vars = c('tmax', 'tmin', 'tampl', 'tmean', 'press', 'hum', 'wind', 'rain', 
               'wci', 'di', 'etv')


################################################################################
#
# NOTE: needed for making ts
inds = seq(as.Date("2015-01-08"), as.Date("2019-12-3"), by = "day")


################################################################################
#
#' # `r okres`
#

################################################################################
#
#' # EDA of stroke counts ts
#
#
dac = da %>% filter(Okres == okres)
#
cnt_ts = ts(dac$Pocet,
            start = c(2015, as.numeric(format(inds[1], "%j"))),
            frequency = 365)


cntx = tibble(value = dac$Pocet, date = as.Date('2015-01-08') + 0:1817)
cntx = as_tsibble(cntx, index = date)
#
#
cnts = ts(dac$Pocet,  start = c(2015, as.numeric(format(inds[1], "%j"))),
          frequency = 365)


#########################
#
#' ## Descriptive statistics
#
# counts by year
okr = Summarize(Pocet ~ rok, dac)
# total number of strokes per year
dac %>% 
  group_by(rok) %>% 
  summarise(Pocet = sum(Pocet)) -> total_number_strokes
okr$total_number_of_strokes = as.numeric(total_number_strokes$Pocet)
#
okr = round(okr, 2)
ft = flextable(okr)
ft = colformat_num(
        x = ft,
        big.mark = "", digits = 2, na_str = "N/A")
ft = colformat_int(x = ft, 
                   big.mark = "", na_str = "N/A")
knit_print(ft)
#
# save it
write.csv(okr, paste0(okres, '_counts_summary_stat.csv'), quote = F, row.names = F)


#########################
#
#' ## Time series plot
#+ figTScounts, fig.width=12, fig.height=12, include=T, fig.align='center', fig.show='hold', results='hide'
#
# plot by patchwork
#
pp = list()
for (i in 1:5) {
  #
  aux = window(cnts, start = yrs[i], end = yrs[i]+1)
  pp[[i]] = tsplot_cnts(aux, brks = seq(0, 4, by=1), lmts = c(0, 4))
  #
}
#
# patch
patch = pp[[1]] + pp[[2]] + pp[[3]] + pp[[4]] + pp[[5]]
patch + 
  plot_layout(nrow = 5) + 
  plot_annotation(title = "Time series of stroke counts",
                  theme = theme(plot.title = element_text(size = 14, face = 'bold'))) -> ggc
ggc
# save it
ggsave(filename = paste0(okres, '_counts_ts.jpg'), 
       plot = ggc, 
       height = 22,
       width = 20,
       units = 'cm',
       quality = 100,
       device = 'jpeg')


##########################################################
#
#' ## Barplot of stroke counts frequency
#+ figBarPlotcounts, fig.width=7, fig.height=8, include=T, fig.align='center', fig.show='hold', results='hide'
#
# plot by patchwork
bp = list()
for (i in 1:5) {
  #
  aux = window(cnts, start = yrs[i], end = yrs[i]+1)
  bp[[i]] = barplot_cnts(aux, 0:5, seq(0, 5, 1), yrs[i])  
  #
}
# patch
patch = bp[[1]] + bp[[2]] + bp[[3]] + bp[[4]] + bp[[5]]
patch + 
  plot_layout(nrow = 5) + 
  plot_annotation(title = "Barplot of stroke counts frequency",
                  theme = theme(plot.title = element_text(size = 14, face = 'bold'))) -> ggc
ggc
#
# save it
ggsave(filename = paste0(okres, '_barplot_stroke_counts.jpg'), 
       plot = ggc, 
       height = 22,
       width = 20,
       units = 'cm',
       quality = 100,
       device = 'jpeg')


#' ### 90th percentile of stroke counts; year by year 
q = numeric()
for (i in 1:5) {
  #  
  aux = window(cnts, start = yrs[i], end = yrs[i]+1)
  q[i] = quantile(as.numeric(aux), 0.9)
  #
}
#
out = data.frame(year = yrs,
                 percentile_90 = q)
#
out


###########################################################
#
#' ## Lag plot of stroke counts ts
#+ figLagPlotcounts, fig.width=7, fig.height=7, include=T, fig.align='center', fig.show='hold', results='hide'
#
#
ggl = gglagplot(dac$Pocet, lags = 6, colour = F) + 
  theme(legend.position = "none") + 
  ggtitle('Lag plot of stroke counts') + 
  xlab('stroke counts, lagged by i') + ylab('stroke counts') 
ggl = ggl + theme_classic() + 
  theme(plot.title = element_text(size=14, face='bold'),
        axis.text.y = element_text(size=12), 
        axis.title.y = element_text(size=12),
        axis.text.x = element_text(size=12),
        axis.title.x = element_text(size=12)) + 
  scale_y_continuous(breaks = seq(0, 4, by=1), limits=c(0,4)) + 
  scale_x_continuous(breaks = seq(0, 4, by=1), limits=c(0,4)) 
ggl
# save it
ggsave(filename = paste0(okres, '_lag_plot_raw_ts.jpg'), 
       plot = ggl,
       width = 20,
       height = 20,
       units = 'cm',
       quality = 100,
       device = 'jpeg')


###########################################################
#
#' ## Lag crossplot of stroke counts ts and t_max ts
#
#
# raw counts vs raw t_max
#+ aux, results='hide', fig.show='hide'
ts_sum_mean = explore(okres, 'sum', 'mean')
#
t_max = ts_sum_mean[[1]]$t_max_1
series1 = t_max
series2 = dac$Pocet
#
#
n = nrow(dac)
gg = list()
for (i in 1:6) {
  #
  df = data.frame(ser1 = series1[i:n],
                  ser2 = series2[1:(n-i+1)])
  ggx = ggplot(df, aes(x = ser1, y = ser2)) + geom_point()
  gg[[i]] = ggx + xlab(bquote(t[paste(max, ', ', t - .(i-1))] ~ " (\u00B0C)")) + 
    ylab('stroke counts') + 
    scale_y_continuous(breaks = seq(0, 4, by=1), limits=c(0,4)) + 
    theme_classic() + 
    theme(axis.text.y = element_text(size=12), 
          axis.title.y = element_text(size=12),
          axis.text.x = element_text(size=12),
          axis.title.x = element_text(size=12))
  #
}
# by patchwork
patch = gg[[1]] + gg[[2]] + gg[[3]] + 
        gg[[4]] + gg[[5]] + gg[[6]]
patch + 
  plot_layout(ncol = 3) + 
  plot_annotation(title = 'Lag cross plot for stroke counts and maximal daily temperature',
                  tag_levels = 'A') &
  theme(plot.tag = element_text(size = 10, face = 'plain'),
        plot.title = element_text(size = 14, face = 'bold')) -> ggc
#
#
#+ figLagCrossPlotcounts, fig.width=7, fig.height=7, include=T, fig.align='center', fig.show='hold', results='hide'
ggc
# save it
ggsave(filename = paste0(okres, '_lag_crossplot_raw_counts_vs_raw_tmax.jpg'), 
       plot = ggc, 
       height = 15,
       width = 20,
       units = 'cm',
       quality = 100,
       device = 'jpeg')


################################################################################
#
# ts_sum_mean = explore(okres, 'sum', 'mean')
#
# NOTE: original data, subset for the district
dac = ts_sum_mean[[1]]
n = nrow(dac)

################################################################################
#
## Process the roll_sum smoothed counts time series
cnts = ts_sum_mean[[2]]
#
### detrend
detrended = detrend(cnts, 0.95)
### binarize the detrended
extreme = binarize(detrended, 0.9)


################################################################################
#
# add to dac data frame: 
# extreme cnts and smoothed weather predictors
#
dac$Ext = extreme
dac$Ext = factor(dac$Ext)
#


################################################################################
#
#' # EDA of roll-sum smoothed and detrended stroke counts ts
#
#
################################################################################
#
#' ## Time series plot of roll-sum smoothed and detrended stroke counts
#+ figTSsmoothed_detrended, fig.width=12, fig.height=4, include=T, fig.align='center', fig.show='hold', results='hide'
#
# ts plot of smoothed, detrended
tsc = autoplot(detrended)
tsc = tsc + ylab('stroke counts smoothed and detrended') + xlab('year') + 
  ggtitle('Time series of stroke counts, smoothed, detrended') + 
  scale_y_continuous(breaks = seq(-6, 9, by=1), limits=c(-6,9)) +
  theme_classic() + 
  theme(plot.title = element_text(size=14, face='bold'),
        axis.text.y = element_text(size=12), 
        axis.title.y = element_text(size=12),
        axis.text.x = element_text(size=12),
        axis.title.x = element_text(size=12))
tsc
# save it
ggsave(filename = paste0(okres, '_smoothed_detrended_ts.jpg'), 
       plot = tsc,
       height = 15,
       width = 20,
       units = 'cm',
       quality = 100,
       device = 'jpeg')


#############################################
#
#' ## Lag plot of smoothed & detrended stroke counts ts
#+ figLagPlotsmoothed_detrended, fig.width=7, fig.height=7, include=T, fig.align='center', fig.show='hold', results='hide'
#
# lag plot of detrended, smoothed
detrended_ts = as_tsibble(detrended)
#
ggl = gglagplot(detrended, lags = 6, colour = F)
ggl = ggl + theme(legend.position = "none") + 
  ggtitle('Lag plot of smoothed, detrended stroke counts') + 
  xlab('stroke counts smoothed and detrended, lagged by i') + 
  ylab('stroke counts smoothed and detrended') 
ggl = ggl + theme_classic() + 
  theme(plot.title = element_text(size=14, face='bold'),
        axis.text.y = element_text(size=12), 
        axis.title.y = element_text(size=12),
        axis.text.x = element_text(size=12),
        axis.title.x = element_text(size=12)) #+ 
ggl
#
ggsave(filename = paste0(okres, '_lag_plot_smoothed_detrended_counts_ts.jpg'), 
       plot = ggl,
       width = 20,
       height = 20,
       units = 'cm',
       quality = 100,
       device = 'jpeg')


#############################################
#
#' ## Lag crossplot of smoothed detrended stroke counts ts and smoothed t_max ts
#+ figLagCrossPlotsmoothed_detrended, fig.width=7, fig.height=7, include=T, fig.align='center', fig.show='hold', results='hide'
#
# lag cross plot between two time series
#
smoothed_detrended_stroke_counts = as.ts(as.numeric(as.vector(detrended)), frequency = 365)
#
################################################################################
#
# x axis tmax
# y axis smoothed detrended counts
t_max = ts_sum_mean[[3]]
series1 = t_max
series2 = smoothed_detrended_stroke_counts
#
#
n = nrow(dac)
gg = list()
for (i in 1:6) {
  #
  df = data.frame(ser1 = series1[i:n],
                  ser2 = series2[1:(n-i+1)])
  ggx = ggplot(df, aes(x = ser1, y = ser2)) + geom_point()
  gg[[i]] = ggx + xlab(bquote(t[paste(max, ', ', t - .(i-1))] ~ " (\u00B0C)")) +
    ylab('stroke counts smoothed detrended') + 
    theme_classic() + 
    theme(axis.text.y = element_text(size=12), 
          axis.title.y = element_text(size=12),
          axis.text.x = element_text(size=12),
          axis.title.x = element_text(size=12))
  #
}
# by patchwork
patch = gg[[1]] + gg[[2]] + gg[[3]] + 
        gg[[4]] + gg[[5]] + gg[[6]] 
#
patch + 
  plot_layout(ncol = 3) + 
  plot_annotation(title = 'Lag crossplot for smoothed, detrended stroke counts and\nsmoothed maximal daily temperature',
                  tag_levels = 'A', 
                  theme = theme(plot.tag = element_text(size = 10, face = 'plain'),
                                plot.title = element_text(size = 14, face = 'bold'))) -> ggc 
ggc
# save it
ggsave(filename = paste0(okres, '_lag_crossplot_smoothed_detrended_counts_vs_smoothed_tmax.jpg'), 
       plot = ggc,
       height = 20,
       width = 20,
       units = 'cm',
       quality = 100,
       device = 'jpeg')


#####################################
#
#' ## Density plot of smoothed detrended stroke counts
dden = data.frame(detrended = as.numeric(as.vector(detrended)))
p <- ggplot(dden, aes(x=detrended)) + 
  geom_histogram(aes(y=..density..), alpha=0.5, 
                 position="identity") + 
  geom_density() # color="darkblue", fill="lightblue")
p


################################################################################
#
#' # EDA of roll-mean smoothed weather ts
#
dac$tmax = ts_sum_mean[[3]]
dac$tmin = ts_sum_mean[[4]]
dac$tampl = ts_sum_mean[[5]]
dac$tmean = ts_sum_mean[[6]]  #<-
dac$press = ts_sum_mean[[7]]
dac$hum = ts_sum_mean[[8]]
dac$wind = ts_sum_mean[[9]]
dac$rain = ts_sum_mean[[10]]
dac$wci = ts_sum_mean[[11]]
dac$di = ts_sum_mean[[12]]
dac$etv = ts_sum_mean[[13]]
#
#
#' ## Time series plot of roll-mean smoothed weather ts
#+ figTSweather, fig.width=12, fig.height=12, include=T, fig.align='center', fig.show='hold', results='hide'
#
#
nms = c(paste0('t<sub>max<sub>'), paste0('t<sub>min<sub>'), 
        paste0('t<sub>ampl<sub>'), paste0('t<sub>mean<sub>'), 
        'pressure', 'humidity', 'wind', 'precipitation', 'WCI', 'DI', 'ETV')
#
#
ps = list()
for (i in 1:length(meteo_vars)) {
  #
  aux = dac[, meteo_vars[i]]  
  dd = data.frame(aux, date = date_decimal(as.numeric(time(aux))))
  p = ggplot(dd, aes(x=date, y=aux)) +
    geom_line()
  p = p + ylab('') + xlab('') + ggtitle(paste0('Smoothed ', nms[i])) +
    theme_classic() +  
    theme(axis.text.y = element_text(size=12), 
          axis.title.y = element_text(size=12),
          axis.text.x = element_text(size=12),
          axis.title.x = element_text(size=12)) 
  ps[[i]] = p + 
    theme(plot.title = element_markdown())
  #
}
#
# by patchwork
patch = ps[[1]] + ps[[2]] + ps[[3]] + 
        ps[[4]] + ps[[5]] + ps[[6]] +
        ps[[7]] + ps[[8]] + ps[[9]] +
        ps[[10]] + ps[[11]]
#
patch + 
  plot_layout(ncol = 3) + 
  plot_annotation(title = 'Roll-mean smoothed weather time series',
                  tag_levels = 'A', 
                  theme = theme(plot.tag = element_text(size = 10, face = 'plain'),
                                plot.title = element_text(size = 14, face = 'bold'))) -> ws
ws


################################################################################
#
#' # CCF for the smoothed, detrended stroke counts vs mean-smoothed weather
#+ auxCCF, results='hide', fig.show='hide'
ggccf = list()
nms = c(paste0('t<sub>max<sub>'), paste0('t<sub>min<sub>'), 
        paste0('t<sub>ampl<sub>'), paste0('t<sub>mean<sub>'), 
        'pressure', 'humidity', 'wind', 'precipitation', 'WCI', 'DI', 'ETV')
for (i in 3:length(ts_sum_mean)) {
  cat(names(ts_sum_mean)[i])
  ggc = ggCcf(cnts, ts_sum_mean[[i]], lag.max = 15)
  ggc = ggc + ggtitle(paste0(nms[i-2]))  # extremes and 
  ggccf[[i-2]] = ggc + theme_classic() + 
    theme(axis.text.y = element_text(size=12), 
          axis.title.y = element_text(size=12),
          axis.text.x = element_text(size=12),
          axis.title.x = element_text(size=12)) + 
    theme(plot.title = element_markdown())
  #
}
#
#
# by patchwork
patch = ggccf[[1]] + ggccf[[2]] + ggccf[[3]] + 
        ggccf[[4]] + ggccf[[5]] + ggccf[[6]] + 
        ggccf[[7]] + ggccf[[8]] + ggccf[[9]] + 
        ggccf[[10]] + ggccf[[11]] 
patch + 
  plot_layout(ncol = 3) + 
  plot_annotation(title = "CCF for smoothed, detrended stroke counts and weather time series",
                  tag_levels = 'A',
                  theme = theme(plot.tag = element_text(size = 10, face = 'plain'),
                                plot.title = element_text(size = 14, face = 'bold'))) -> ggc
#
#+ figCCFsmoothed_detrended, fig.width=9, fig.height=8, include=T, fig.align='center', fig.show='hold', results='hide'
ggc
# save it
ggsave(filename = paste0(okres, '_CCF_smoothed_detrended.jpg'), 
       plot = ggc, 
       height = 20,
       width = 25,
       units = 'cm',
       quality = 100,
       device = 'jpeg')


################################################################################
#
#' # EDA of extreme (Ext) ts
#
ta = table(extreme)
ta %>%
  kbl() %>%
  kable_paper("hover", full_width = F)
#
#
#########################################
#
dd = data.frame(extreme, date=time(extreme))
#
p = ggplot(dd, aes(x=date, ymax=extreme, ymin = 0)) +
  geom_linerange()
p = p + scale_y_continuous(breaks = seq(0, 1, by=1), limits=c(0,1)) +
  ylab('') + xlab('') + 
  ggtitle(okres)
p = p + theme_classic() + 
  theme(axis.text.y = element_text(size=12), 
        axis.title.y = element_text(size=12),
        axis.text.x = element_text(size=12),
        axis.title.x = element_text(size=12))
p
# save it
ggsave(filename = paste0(okres, '_extremes.jpg'), 
       plot = , 
       height = 20,
       width = 20,
       units = 'cm',
       quality = 100,
       device = 'jpeg')


#' # CCF for smoothed, detrended, binarized stroke counts (Ext) vs mean-smoothed weather
#+ auxCCF_Ext, results='hide', fig.show='hide'
#
#
ggccf = list()
nms = c(paste0('t<sub>max<sub>'), paste0('t<sub>min<sub>'), 
        paste0('t<sub>ampl<sub>'), paste0('t<sub>mean<sub>'), 
        'pressure', 'humidity', 'wind', 'precipitation', 'WCI', 'DI', 'ETV')
for (i in 3:length(ts_sum_mean)) {
  cat(names(ts_sum_mean)[i])
  ggc = ggCcf(extreme, ts_sum_mean[[i]], lag.max = 15)
  ggc = ggc + ggtitle(paste0(nms[i-2]))  # extremes and 
  ggccf[[i-2]] = ggc + theme_classic() + 
    theme(axis.text.y = element_text(size=12), 
          axis.title.y = element_text(size=12),
          axis.text.x = element_text(size=12),
          axis.title.x = element_text(size=12)) +
    theme(plot.title = element_markdown())
  #
}
#
# by patchwork
patch = ggccf[[1]] + ggccf[[2]] + ggccf[[3]] + 
        ggccf[[4]] + ggccf[[5]] + ggccf[[6]] + 
        ggccf[[7]] + ggccf[[8]] + ggccf[[9]] + 
        ggccf[[10]] + ggccf[[11]] 
patch + 
  plot_layout(ncol = 3) + 
  plot_annotation(title = "CCF for extremely high stroke counts and weather time series",
                  tag_levels = 'A',
                  theme = theme(plot.tag = element_text(size = 10, face = 'plain'),
                                plot.title = element_text(size = 14, face = 'bold')))  -> ggc
#+ figCCF_Ext, fig.width=9, fig.height=8, include=T, fig.align='center', fig.show='hold', results='hide'
ggc
# save it
ggsave(filename = paste0(okres, '_CCF_extremes.jpg'), 
       plot = ggc, 
       height = 20,
       width = 25,
       units = 'cm',
       quality = 100,
       device = 'jpeg')


################################################################################
#
#' # Multivariate logistic regression model of Ext (full time span)
#
####################################################################
#
## Logit on full ts (OR)
#
# data for logit
dax = dac[,c('Ext', 'tmax', 'tmin', 'tampl', 'tmean', 'press',
             'hum', 'wind', 'rain', 'wci', 'di', 'etv')]
#
lag = 3
daglm = data.frame(dac$Ext,  
                   embed(c(rep(NA, lag), dax$tmax), lag)[-(n+1),],
                   embed(c(rep(NA, lag), dax$tmin), lag)[-(n+1),],
                   embed(c(rep(NA, lag), dax$tampl), lag)[-(n+1),],
                   embed(c(rep(NA, lag), dax$tmean), lag)[-(n+1),],
                   embed(c(rep(NA, lag), dax$press), lag)[-(n+1),],
                   embed(c(rep(NA, lag), dax$hum), lag)[-(n+1),],
                   embed(c(rep(NA, lag), dax$wind), lag)[-(n+1),],
                   embed(c(rep(NA, lag), dax$rain), lag)[-(n+1),],
                   embed(c(rep(NA, lag), dax$wci), lag)[-(n+1),],
                   embed(c(rep(NA, lag), dax$di), lag)[-(n+1),],
                   embed(c(rep(NA, lag), dax$etv), lag)[-(n+1),],
                   embed(c(rep(NA, lag), as.numeric(dax$Ext))-1, lag)[-(n+1),],
                   dac$den, dac$tyzden, dac$mes, dac$rok)
#
# make var names
#+ c, include=F  
names(daglm) = 
  dput(c('Ext', 
         paste0('tmax', 1:lag),
         paste0('tmin', 1:lag),
         paste0('tampl', 1:lag),
         paste0('tmean', 1:lag),
         paste0('press', 1:lag),
         paste0('hum', 1:lag),
         paste0('wind', 1:lag),
         paste0('rain', 1:lag),
         paste0('wci', 1:lag),
         paste0('di', 1:lag),
         paste0('etv', 1:lag),
         paste0('Ext', 1:lag),
         'day', 'week', 'month', 'year'))

# select complete cases only
# to avoid problems at AIC
icc = which(complete.cases(daglm) == T)
daglm = daglm[icc,]


# logit model
# Ext_t ~ Ext_t-1 + Ext_t-2 ... + Ext_t-lag + 
#         tmin_t-1 + ... + t_min_t-lag + 
#         + ... + 
#         ...
#         + day + week + month + year
#

#' ## AIC model selection
mo = glm(Ext ~ ., data = daglm, family = 'binomial')
# AIC
ma = MASS::stepAIC(mo, trace=0)
mo = glm(ma$formula, data = daglm, family = 'binomial')
summ(mo, exp = T, center = T)
#

#' ## Forestplot
# prepare it for publ
#
set_theme(base = theme_bw(base_size = 12))
#
fp = sjPlot::plot_model(mo, 
                        title = 'Forest plot', 
                        transform = NULL, type = 'std', sort.est = T, 
                        vline.color = "red")  # standardized coeffs
# fp
#
fpo = fp + theme(plot.title = element_text(size=14, face='bold'),
                 axis.text = element_text(colour = "black"))
fpo
# save it
ggsave(filename = paste0(okres, '_forest_plot.jpg'), 
       plot = fpo,
       height = 15,
       width = 20,
       units = 'cm',
       quality = 100,
       device = 'jpeg')


################################################################################
#
#' # Random Forest for Time Series of Ext (full time span) 
#
# dax contains the sum_rolled, detrended, binarized counts ie Ext
#              and mean_rolled weather variables
dax = dac[,c('Ext', 'tmax', 'tmin', 'tampl', 'tmean', 'press', 
             'hum', 'wind', 'rain', 'wci', 'di', 'etv')]

#
## RF on full ts (importance)
#
# full data for RF
lag = 3
darf = data.frame(dac$Ext,  
                   embed(c(rep(NA, lag), dax$tmax), lag)[-(n+1),],
                   embed(c(rep(NA, lag), dax$tmin), lag)[-(n+1),],
                   embed(c(rep(NA, lag), dax$tampl), lag)[-(n+1),],
                   embed(c(rep(NA, lag), dax$tmean), lag)[-(n+1),],
                   embed(c(rep(NA, lag), dax$press), lag)[-(n+1),],
                   embed(c(rep(NA, lag), dax$hum), lag)[-(n+1),],
                   embed(c(rep(NA, lag), dax$wind), lag)[-(n+1),],
                   embed(c(rep(NA, lag), dax$rain), lag)[-(n+1),],
                   embed(c(rep(NA, lag), dax$wci), lag)[-(n+1),],
                   embed(c(rep(NA, lag), dax$di), lag)[-(n+1),],
                   embed(c(rep(NA, lag), dax$etv), lag)[-(n+1),],
                   embed(c(rep(NA, lag), as.numeric(dax$Ext))-1, lag)[-(n+1),],
                   dac$den, dac$tyzden, dac$mes, dac$rok)
#
# make var names
#+ cx, include=F  
names(darf) = 
  dput(c('Ext', 
         paste0('tmax', 1:lag),
         paste0('tmin', 1:lag),
         paste0('tampl', 1:lag),
         paste0('tmean', 1:lag),
         paste0('press', 1:lag),
         paste0('hum', 1:lag),
         paste0('wind', 1:lag),
         paste0('rain', 1:lag),
         paste0('wci', 1:lag),
         paste0('di', 1:lag),
         paste0('etv', 1:lag),
         paste0('Ext', 1:lag),
         'day', 'week', 'month', 'year'))
#
darf$Ext = factor(darf$Ext)
#
rf = rangerts::rangerts(Ext ~ .,        
                        data = darf[-c(1:4),], # exclude NAs at beginning of darf
                        seed = 1,
                        importance = 'permutation',
                        bootstrap.ts = "moving",
                        num.trees = 1000,
                        probability = T,
                        block.size = 10, # key param  # 10 is default
                        mtry = floor(sqrt(ncol(darf))),
                        replace = T)
#
rf


#' ## Top10 predictors, by importance
#+ fig1x, fig.width=5, fig.height=5, include=T, fig.align='center', fig.show='hold'
vim = rf$variable.importance
svim = sort.int(vim, decreasing = T, index.return = T)
svimx = svim$x[1:10]
# ggbarplot
db = data.frame(importance = svimx[10:1])
db$variable = rownames(db)
#
gb = ggplot(db, aes(x = reorder(variable, importance), 
                    weight = importance)) + 
  geom_bar(fill="white",color="black") + coord_flip()
gb = gb + xlab('') + ylab('Variable Importance') 
gb = gb + ggtitle('Variable importance by RFTS') + 
  theme_classic() + 
  theme(plot.title = element_text(size=14, face='bold'),
        axis.text.y = element_text(size=12), 
        axis.title.y = element_text(size=12),
        axis.text.x = element_text(size=12),
        axis.title.x = element_text(size=12))
gb
# save it
ggsave(filename = paste0(okres, '_RFTS_importance_plot.jpg'), 
       plot = gb,
       height = 15,
       width = 20,
       units = 'cm',
       quality = 100,
       device = 'jpeg')


################################################################################
#
#' # Sequential forecasting study
#
################################################################################
#
#' ## Multivariate logistic regression (GLM)
#
## Logit; sequential one-step-ahead forecasting
#+ excl2, include=F  
training_end = 500   # 
seqExt = seqext(cnts, training_end, 0.95, 0.9, run_seqext = run_seqext)
prdglm = glm_pred(seqExt, dax, dac, training_end, run_glm = run_glm)
#
# NOTE: prdglm[500] is the forecasted value from time t=500 to time t=501
#       prdglm[1817] is the forecasted value from time t=1817 to time t=1818 (the last observed value) 
#       thus forecasts prdglm[500:1817] are compared to true_values[501:1818]
#

#
#' ### Forecast time series
ts_prdglm = ts(prdglm,
               start = c(2015, as.numeric(format(inds[1], "%j"))),
               frequency = 365)
#
# 
# start from 500
ts_prdglm = subset(ts_prdglm, start = 500)
#
dd = data.frame(ts_prdglm, date = date_decimal(as.numeric(time(ts_prdglm))))
p = ggplot(dd, aes(x=date, y=ts_prdglm)) +
  geom_line()
p = p + ylab('') + xlab('') + ggtitle('') +
  theme_classic() +  
  theme(axis.text.y = element_text(size=12), 
        axis.title.y = element_text(size=12),
        axis.text.x = element_text(size=12),
        axis.title.x = element_text(size=12)) 
p


#' ### True values
# from training_end+1 on
n = nrow(dac)
true_values = numeric()
for (i in (training_end+1):(n-1)) {
  #
  true_values[i] = as.numeric(tail(seqExt[[i]],1))
  #
}
ts_true_values = ts(true_values,
                    start = c(2015, as.numeric(format(inds[1], "%j"))),
                    frequency = 365)
#
#
# start from 501
ts_true_values = subset(ts_true_values, start = 501)
#
dd = data.frame(ts_true_values, date = date_decimal(as.numeric(time(ts_true_values))))
tv = ggplot(dd, aes(x=date, y=ts_true_values)) +
  geom_line()
tv = tv + ylab('') + xlab('') + ggtitle('') +
  theme_classic() +  
  theme(axis.text.y = element_text(size=12), 
        axis.title.y = element_text(size=12),
        axis.text.x = element_text(size=12),
        axis.title.x = element_text(size=12)) 
tv


#' ### In one plot
pl = list()
pl[[1]] = p
pl[[2]] = tv
#
patch = pl[[1]] + pl[[2]]
patch + 
  plot_layout(nrow = 2) + 
  plot_annotation(title = "GLM-forecasted (A) and true values (B) of Ext",
                  tag_levels = 'A',
                  theme = theme(plot.tag = element_text(size = 10, face = 'plain'),
                                plot.title = element_text(size = 14, face = 'bold')))  -> pplot
pplot


#' ### Youden index
dayouden_glm = data.frame(x=prdglm[training_end:(n-1)], 
                          class=extreme[(training_end+1):n])
youden_glm = cutpointr(dayouden_glm, x, class, na.rm = T, 
                       pos_class = 1,
                       method = maximize_metric, 
                       metric = youden)
sm = summary(youden_glm) 
sm
#' ### ROC
plot_roc(youden_glm)


################################################################################
#
#' ## Random Forest for Time Series
#
## RF; sequential one-step-ahead forecasting
#+ excl1, include=F  
training_end = 500   # 
seqExt = seqext(cnts, training_end, 0.95, 0.9, run_seqext = run_seqext)
prdrf = rf_pred(seqExt, dax, dac, training_end, run_rf = run_rf)
#
#
#' ### Forecast time series
ts_prdrf = ts(prdrf,
              start = c(2015, as.numeric(format(inds[1], "%j"))),
              frequency = 365)
#
# start from 500
ts_prdrf = subset(ts_prdrf, start = 500)
#
dd = data.frame(ts_prdrf, date = date_decimal(as.numeric(time(ts_prdrf))))
p = ggplot(dd, aes(x=date, y=ts_prdrf)) +
  geom_line()
p = p + ylab('') + xlab('') + ggtitle('') +
  theme_classic() +  
  theme(axis.text.y = element_text(size=12), 
        axis.title.y = element_text(size=12),
        axis.text.x = element_text(size=12),
        axis.title.x = element_text(size=12)) 
p


# compare predicted one-step-ahead values w true seqExt
# from training_end+1 on
tv


#' ### In one plot
pl = list()
pl[[1]] = p
pl[[2]] = tv
#
patch = pl[[1]] + pl[[2]]
patch + 
  plot_layout(nrow = 2) + 
  plot_annotation(title = "RFTS-forecasted (A) and true values (B) of Ext",
                  tag_levels = 'A',
                  theme = theme(plot.tag = element_text(size = 10, face = 'plain'),
                                plot.title = element_text(size = 14, face = 'bold')))  -> pplot
pplot


#' ### Youden index
dayouden_rf = data.frame(x=prdrf[training_end:(n-1)], 
                         class=true_values[(training_end+1):n])
youden_rf = cutpointr(dayouden_rf, x, class, na.rm = T, 
                      pos_class = 1,
                      method = maximize_metric, 
                      metric = youden)
sm = summary(youden_rf) 
sm
#
#' ### ROC
plot_roc(youden_rf)


################################################################################
#
#' ## Croston's forecasting method 
#'
#' ## Sequential 1-step-ahead forecasting
#' ## w = 0.5
#
w = 0.5 
prdcr = crost_pred_seqext(seqExt, w, training_end, run_cr = run_cr)
#
#
#' ### Forecast time series
ts_prdcr = ts(prdcr,
               start = c(2015, as.numeric(format(inds[1], "%j"))),
               frequency = 365)
#
# start from 500
ts_prdcr = subset(ts_prdcr, start = 500)
#
dd = data.frame(ts_prdcr, date = date_decimal(as.numeric(time(ts_prdcr))))
p = ggplot(dd, aes(x=date, y=ts_prdcr)) +
  geom_line()
p = p + ylab('') + xlab('') + ggtitle('') +
  theme_classic() +  
  theme(axis.text.y = element_text(size=12), 
        axis.title.y = element_text(size=12),
        axis.text.x = element_text(size=12),
        axis.title.x = element_text(size=12)) 
p


#' ### True values
tv


#' ### In one plot
pl = list()
pl[[1]] = p
pl[[2]] = tv
#
patch = pl[[1]] + pl[[2]]
patch + 
  plot_layout(nrow = 2) + 
  plot_annotation(title = "Croston-forecasted (A) and true values (B) of Ext",
                  tag_levels = 'A',
                  theme = theme(plot.tag = element_text(size = 10, face = 'plain'),
                                plot.title = element_text(size = 14, face = 'bold')))  -> pplot
pplot


#' ### Youden index
dayouden_cr = data.frame(x=prdcr[training_end:(n-1)], 
                         class=true_values[(training_end+1):n])
youden_cr = cutpointr(dayouden_cr, x, class, na.rm = T,
                      pos_class = 1,
                      method = maximize_metric, 
                      metric = youden)
sm = summary(youden_cr) 
sm

#' ### ROC
plot_roc(youden_cr)


################################################################################
#
#' ## Comparing ROCs of GLM, RFTS and Croston's method
#
rrf = pROC::roc(true_values[(training_end+1):n], prdrf[training_end:(n-1)])   
rglm = pROC::roc(true_values[(training_end+1):n], prdglm[training_end:(n-1)])   
rcr = pROC::roc(true_values[(training_end+1):n], prdcr[training_end:(n-1)])
#
#
ggr = ggroc(list(RFTS = rrf, GLM = rglm, Croston = rcr), legacy.axes = T)
ggr$labels$colour = 'Method'
ggr + ggtitle('ROCs for BA') + 
      theme_classic() + 
      theme(plot.title = element_text(size = 14, face = 'bold'),
            axis.text.y = element_text(size=12), 
            axis.title.y = element_text(size=12),
            axis.text.x = element_text(size=12),
            axis.title.x = element_text(size=12)) -> ggr
ggr
#
ggsave(filename = paste0(okres, '_ROCs.jpg'), 
       plot = ggr, 
       width = 20,
       height = 20,
       units = 'cm',
       quality = 100,
       device = 'jpeg')


# are.paired(rrf, rglm)
#[1] TRUE
# are.paired(rrf, rcr)
#[1] TRUE
#
#' ## Bootstrap pairwise comparison of AUCs (for paired ROCs)
set.seed(123L)
rfglm = roc.test(rrf, rglm, paired = T, progress = 'none', method = 'bootstrap') # 
set.seed(123L)
rfcr = roc.test(rrf, rcr, paired = T, progress = 'none', method = 'bootstrap')
set.seed(123L)
glmcr = roc.test(rglm, rcr, paired = T, progress = 'none', method = 'bootstrap')
#
# 
pv = c(rfglm$p.value, rfcr$p.value, glmcr$p.value)
oo = data.frame(comparison = c('rf vs glm', 'rf vs cr', 'glm vs cr'), 
                pval = round(pv,3),
                padj = round(p.adjust(pv, method = 'BH'),3))
#
oo %>%
  kbl() %>%
  kable_styling()
#
# save it
write.csv(oo, paste0(okres, '_ROC_test.csv'), quote = F)


################################################################################
#
#' # Summary
#' 
#' **Findings**
#' 
#' 
#' The logistic regression (GLM) model in the sequential one-step-ahead forecasting
#' achieved sensitivity `r round(youden_glm$sensitivity,3)` 
#' and specificity `r round(youden_glm$specificity,3)`
#' The values were obtained for cutoff set to the Youden index cutoff.
#' 
#' RFTS attained sensitivity `r round(youden_rf$sensitivity,3)`
#' and specificity `r round(youden_rf$specificity,3)`, 
#' at the Youden index cutoff.
#'
#' Croston with w = 0.5: sensitivity `r round(youden_cr$sensitivity,3)`, 
#' specificity `r round(youden_cr$specificity,3)` at the Youden index cutoff.
#'  
#' 
#' 
#' 
################################################################################
#
#' # Session info
sessioninfo::session_info(pkgs = c('attached')) #, compact = FALSE)
