# Supplementary material for: Forecasting extremely high ischemic stroke incidence using meteorological time serie
Source: PLoS One. 2024 Sep 11;19(9):e0310018. doi: 10.1371/journal.pone.0310018 (PMC11389912; doi:10.1371/journal.pone.0310018)
Supplement: S1 File — The zip file contains RNotebook source code, data, and html report with detailed results of data analyses, for each district in a separate subdirectory. READ .ME file contains instructions for reproducing the results. (ZIP) [file pone.0310018.s001.zip › _R_share/READ.ME]

READ.ME


1) File data.csv contains both the meteorological data and stroke counts

Datum	            date
Okres           	district
ind_kli	            clinical indication (diagnosis)
Pocet           	number of stroke counts
rok         	    year
mes         	    month
den         	    day
t_max_1             maximal daily temperatur
t_min_1	            minimal daily temperature
t_ampl	            amplitude of daily temperature
t_den_pr            average temperature
tlak_vod_par_pr	    pressure
vlh_rel_pr	        humidity
vie_rych_pr	        widn speed
zra_uhrn_1	        precipitation
tyzden	            week
WCI	                WCI
THI	                THI
ETV                 ETV

2) To get the RNotebook report,
- place data.csv into the directory where report_xx.R (where xx is BA, BB, KE or MT) is stored
- make sure that run_seqext, run_rf, run_glm, run_cr at the top of the R script are set to TRUE.

3) Running the report takes a time; in particular, the forecasting study. Results of the time consuming computations are saved as rds files (prdglm.rds, prdfrf.rds, prdcr.rds, truth.rds). In order to use the rds files, turn run_seqext, run_rf, run_glm, run_cr to FALSE.
